# Supplementary material for: 2-Methyl-4-oxo-6,7,8,9-tetrahydro­thieno[2′,3′:4,5]pyrimidino­[1,2-a]pyridine-3-carboxylic acid
Source: Acta Crystallogr Sect E Struct Rep Online. 2011 Mar 9;67(Pt 4):o824. doi: 10.1107/S1600536811007902 (PMC3099994; doi:10.1107/S1600536811007902)
Supplement: Supplementary file 1 [file e-67-0o824-sup1.cif]

##############################################################################
###                                                                        ###
###        Electronic paper (Acta Crystallographica Section E)             ###
###                                                                        ###
##############################################################################
#                                                                            #
# This CIF contains the data in a paper accepted for publication in Acta     #
# Crystallographica Section E. It conforms to the requirements of Notes      #
# for Authors for Section E, and has been peer reviewed under the auspices   #
# of the IUCr Commission on Journals.                                        #
#                                                                            #
# Full details of the Crystallographic Information File format               #
# are given in the paper "The Crystallographic Information File (CIF):       #
# a New Standard Archive File for Crystallography" by S. R. Hall, F. H.      #
# Allen and I. D. Brown [Acta Cryst. (1991), A47, 655-685].                  #
#                                                                            #
# The current version of the core CIF dictionary is obtainable from          #
# ftp://ftp.iucr.org/pub/cif_core.dic. The current version number is 2.4.    #
#                                                                            #
# Software is freely available for graphical display of the structure(s) in  #
# this CIF.  For information consult the CIF home page http://www.iucr.org/  #
# cif/home.html                                                              #
#                                                                            #
# This file may be used for bona fide research purposes within the           #
# scientific community so long as proper attribution is given to the journal # 
# article from which it was obtained.                                        #
#                                                                            #
##############################################################################
                                             
data_I
_audit_creation_method     SHELXL-97
_chemical_name_systematic
;
2-Methyl-4-oxo-6,7,8,9-tetrahydrothieno[2',3':4,5]pyrimidino[1,2-
<i>a</i>]pyridine-3-carboxylic acid
;
_chemical_name_common     ?
_chemical_formula_moiety     'C12 H12 N2 O3 S'
_chemical_formula_sum     'C12 H12 N2 O3 S'
_chemical_formula_iupac     'C12 H12 N2 O3 S'
_chemical_formula_weight     264.30
_chemical_melting_point     ?
_symmetry_cell_setting     monoclinic
_symmetry_space_group_name_H-M     'P 21/n'
_symmetry_space_group_name_Hall     '-P 2yn'
loop_
    _symmetry_equiv_pos_as_xyz
    'x, y, z'
    '-x+1/2, y+1/2, -z+1/2'
    '-x, -y, -z'
    'x-1/2, -y-1/2, z-1/2'
_cell_length_a     7.2550(15)
_cell_length_b     20.506(4)
_cell_length_c     15.824(3)
_cell_angle_alpha     90.00
_cell_angle_beta     96.93(3)
_cell_angle_gamma     90.00
_cell_volume     2337.0(8)
_cell_formula_units_Z     8
_cell_measurement_reflns_used     12
_cell_measurement_theta_min     10
_cell_measurement_theta_max     20
_cell_measurement_temperature     296(2)
_exptl_crystal_description     prism
_exptl_crystal_colour     yellow
_exptl_crystal_size_max     0.60
_exptl_crystal_size_mid     0.40
_exptl_crystal_size_min     0.15
_exptl_crystal_density_diffrn     1.502
_exptl_crystal_density_meas     ?
_exptl_crystal_density_method     'not measured'
_exptl_crystal_F_000     1104
_exptl_absorpt_coefficient_mu     2.504
_exptl_absorpt_correction_type     psi-scan
_exptl_absorpt_process_details
;
(Blessing, 1987)
;
_exptl_absorpt_correction_T_min     0.3463
_exptl_absorpt_correction_T_max     0.6872
_exptl_special_details
;
   \y Scan Reflections used    \m * R = 0.00
    H   K   L,    \q,     \c,    I~min~/I~max~:
   -1  -1   0    13.0    84.8    0.563
<b>^1^H NMR (400 MHz, CDCl~3~):</b> 15.46 (1<i>H</i>, s, OH), 4.06 (2<i>H</i>,
t, J\\db 6.1 Hz, H-6), 3.01 (2<i>H</i>, t, J\\db 6.6 Hz, H-9), 2.76
(3<i>H</i>, s, CH~3~-2), 1.93--2.07 (4<i>H</i>, m, H-7, 8).
;
_diffrn_ambient_temperature     296(2)
_diffrn_radiation_type     CuK\a
_diffrn_radiation_wavelength     1.54184
_diffrn_radiation_source     'fine-focus sealed tube'
_diffrn_radiation_monochromator     graphite
_diffrn_measurement_device_type     'Stoe STADI4 diffractometer'
_diffrn_measurement_method
;
Scan width (omega) = 1.56 - 1.80, scan ratio 2theta:omega = 1.00
  I(Net) and sigma(I) calculated according to Blessing (1987)
;
_diffrn_detector_area_resol_mean     ?
_diffrn_reflns_number     4297
_diffrn_reflns_av_R_equivalents     0.0471
_diffrn_reflns_av_sigmaI/netI     0.0382
_diffrn_reflns_theta_min     3.54
_diffrn_reflns_theta_max     59.99
_diffrn_reflns_theta_full     59.99
_diffrn_measured_fraction_theta_max     0.989
_diffrn_measured_fraction_theta_full     0.989
_diffrn_reflns_limit_h_min     -8
_diffrn_reflns_limit_h_max     8
_diffrn_reflns_limit_k_min     0
_diffrn_reflns_limit_k_max     23
_diffrn_reflns_limit_l_min     0
_diffrn_reflns_limit_l_max     17
_diffrn_standards_number     3
_diffrn_standards_interval_count     ?
_diffrn_standards_interval_time     60
_diffrn_standards_decay_%     4.7
_refine_special_details
;
 Refinement of F^2^ against ALL reflections.  The weighted R-factor wR and
 goodness of fit S are based on F^2^, conventional R-factors R are based
 on F, with F set to zero for negative F^2^. The threshold expression of
 F^2^ > 2sigma(F^2^) is used only for calculating R-factors(gt) etc. and is
 not relevant to the choice of reflections for refinement.  R-factors based
 on F^2^ are statistically about twice as large as those based on F, and R-
 factors based on ALL data will be even larger.
;
_reflns_number_total     3438
_reflns_number_gt     2420
_reflns_threshold_expression     I>2\s(I)
_refine_ls_structure_factor_coef     Fsqd
_refine_ls_matrix_type     full
_refine_ls_R_factor_all     0.0960
_refine_ls_R_factor_gt     0.0625
_refine_ls_wR_factor_gt     0.1428
_refine_ls_wR_factor_ref     0.1685
_refine_ls_goodness_of_fit_ref     1.103
_refine_ls_restrained_S_all     1.104
_refine_ls_number_reflns     3438
_refine_ls_number_parameters     348
_refine_ls_number_restraints     23
_refine_ls_hydrogen_treatment     mixed
_refine_ls_weighting_scheme     calc
_refine_ls_weighting_details
         'calc w=1/[\s^2^(Fo^2^)+(0.0601P)^2^+2.3488P] where P=(Fo^2^+2Fc^2^)/3'
_atom_sites_solution_hydrogens     geom
_atom_sites_solution_primary     direct
_atom_sites_solution_secondary     difmap
_refine_ls_shift/su_max     0.000
_refine_ls_shift/su_mean     0.000
_refine_diff_density_max     0.204
_refine_diff_density_min     -0.278
_refine_ls_extinction_method     SHELXL
_refine_ls_extinction_coef     0.0018(3)
_refine_ls_extinction_expression
                                  'Fc^*^=kFc[1+0.001xFc^2^\l^3^/sin(2\q)]^-1/4^'
loop_
    _atom_type_symbol
    _atom_type_description
    _atom_type_scat_dispersion_real
    _atom_type_scat_dispersion_imag
    _atom_type_scat_source
    'C' 'C' 0.0181 0.0091
                         'International Tables Vol C Tables 4.2.6.8 and 6.1.1.4'
    'H' 'H' 0.0000 0.0000
                         'International Tables Vol C Tables 4.2.6.8 and 6.1.1.4'
    'N' 'N' 0.0311 0.0180
                         'International Tables Vol C Tables 4.2.6.8 and 6.1.1.4'
    'O' 'O' 0.0492 0.0322
                         'International Tables Vol C Tables 4.2.6.8 and 6.1.1.4'
    'S' 'S' 0.3331 0.5567
                         'International Tables Vol C Tables 4.2.6.8 and 6.1.1.4'
_computing_data_collection     'STADI4 (Stoe & Cie, 1997)'
_computing_cell_refinement     'STADI4 (Stoe & Cie, 1997)'
_computing_data_reduction     'X-RED  (Stoe & Cie, 1997)'
_computing_structure_solution     'SHELXS97 (Sheldrick, 2008)'
_computing_structure_refinement     'SHELXL97 (Sheldrick, 2008)'
_computing_molecular_graphics     'SHELXTL (Sheldrick, 2008)'
_computing_publication_material     'publCIF (Westrip, 2010)'
loop_
    _atom_site_type_symbol
    _atom_site_label
    _atom_site_fract_x
    _atom_site_fract_y
    _atom_site_fract_z
    _atom_site_U_iso_or_equiv
    _atom_site_adp_type
    _atom_site_calc_flag
    _atom_site_refinement_flags
    _atom_site_occupancy
    _atom_site_disorder_assembly
    _atom_site_disorder_group
    S S1 0.04758(17) 0.79444(6) 0.42793(7) 0.0671(4) Uani d . 1 . .
    O O1 0.2734(6) 0.78157(17) 0.7344(2) 0.0980(12) Uani d . 1 . .
    O O2 0.3136(6) 0.66799(17) 0.6820(3) 0.0995(13) Uani d D 1 . .
    H H2O 0.304(9) 0.7074(15) 0.701(4) 0.119 Uiso d D 1 . .
    O O3 0.2595(6) 0.61070(18) 0.5666(3) 0.1034(13) Uani d . 1 . .
    N N5 0.1590(6) 0.87759(18) 0.6804(2) 0.0722(11) Uani d D 1 . .
    N N10 0.0491(5) 0.89415(17) 0.5367(2) 0.0619(10) Uani d . 1 . .
    C C2 0.1269(6) 0.7205(2) 0.4683(3) 0.0651(12) Uani d . 1 . .
    C C3 0.1810(6) 0.7225(2) 0.5538(3) 0.0580(11) Uani d . 1 . .
    C C3A 0.1573(5) 0.7869(2) 0.5876(2) 0.0538(10) Uani d . 1 . .
    C C4 0.2008(7) 0.8123(2) 0.6711(3) 0.0680(13) Uani d . 1 . .
    C C6 0.2045(12) 0.9053(3) 0.7664(3) 0.132(3) Uani d D 1 . .
    H H6A 0.1358 0.8810 0.8048 0.159 Uiso calc R 1 . .
    H H6B 0.3354 0.8977 0.7841 0.159 Uiso calc R 1 . .
    C C7 0.1711(14) 0.9690(3) 0.7773(4) 0.146(3) Uani d D 1 . .
    H H7A 0.2672 0.9851 0.8202 0.175 Uiso calc R 1 . .
    H H7B 0.0546 0.9722 0.8013 0.175 Uiso calc R 1 . .
    C C8 0.1608(11) 1.0132(3) 0.7067(4) 0.114(2) Uani d D 1 . .
    H H8A 0.2849 1.0221 0.6927 0.136 Uiso calc R 1 . .
    H H8B 0.1070 1.0542 0.7223 0.136 Uiso calc R 1 . .
    C C9 0.0451(9) 0.9853(2) 0.6305(4) 0.0967(18) Uani d D 1 . .
    H H9A -0.0848 0.9889 0.6388 0.116 Uiso calc R 1 . .
    H H9B 0.0642 1.0110 0.5809 0.116 Uiso calc R 1 . .
    C C9A 0.0868(7) 0.9159(2) 0.6132(3) 0.0679(12) Uani d D 1 . .
    C C10A 0.0859(6) 0.8302(2) 0.5262(2) 0.0533(10) Uani d . 1 . .
    C C11 0.1308(8) 0.6661(3) 0.4061(3) 0.0911(17) Uani d . 1 . .
    H H11A 0.2570 0.6528 0.4036 0.137 Uiso calc R 1 . .
    H H11B 0.0770 0.6804 0.3509 0.137 Uiso calc R 1 . .
    H H11C 0.0610 0.6299 0.4239 0.137 Uiso calc R 1 . .
    C C12 0.2532(7) 0.6630(3) 0.6007(4) 0.0745(14) Uani d . 1 . .
    S S51 0.54855(18) 0.78491(7) 0.40855(7) 0.0753(4) Uani d . 1 . .
    O O51 0.7745(6) 0.74580(18) 0.71060(19) 0.0938(12) Uani d . 1 . .
    O O52 0.7039(7) 0.8660(2) 0.7032(3) 0.1067(14) Uani d D 1 A .
    H H52O 0.756(9) 0.8281(18) 0.715(4) 0.129 Uiso d D 1 . .
    O O53 0.5648(7) 0.9368(2) 0.6164(3) 0.1136(15) Uani d . 1 A .
    N N55 0.7534(5) 0.65997(19) 0.6203(2) 0.0672(10) Uani d D 1 . .
    N N60 0.6566(5) 0.66871(19) 0.4739(2) 0.0684(10) Uani d . 1 . .
    C C52 0.5490(6) 0.8492(2) 0.4774(3) 0.0683(13) Uani d . 1 . .
    C C53A 0.6617(5) 0.7637(2) 0.5653(2) 0.0535(10) Uani d . 1 . .
    C C53 0.6134(6) 0.8322(2) 0.5592(3) 0.0615(11) Uani d . 1 A .
    C C54 0.7323(6) 0.7256(2) 0.6369(3) 0.0642(12) Uani d . 1 . .
    C C56 0.792(9) 0.6213(13) 0.7004(13) 0.089(7) Uani d PD 0.468(14) A 1
    H H56A 0.9111 0.6347 0.7298 0.106 Uiso calc PR 0.468(14) A 1
    H H56B 0.6979 0.6312 0.7370 0.106 Uiso calc PR 0.468(14) A 1
    C C57 0.795(7) 0.5546(14) 0.6872(16) 0.138(8) Uani d PD 0.468(14) A 1
    H H57A 0.6742 0.5381 0.6969 0.166 Uiso calc PR 0.468(14) A 1
    H H57B 0.8840 0.5366 0.7319 0.166 Uiso calc PR 0.468(14) A 1
    C C58 0.838(3) 0.5262(9) 0.6076(14) 0.104(4) Uani d PD 0.468(14) A 1
    H H58A 0.8013 0.4807 0.6053 0.125 Uiso calc PR 0.468(14) A 1
    H H58B 0.9703 0.5285 0.6050 0.125 Uiso calc PR 0.468(14) A 1
    C C59 0.737(8) 0.5619(7) 0.5322(15) 0.107(3) Uani d PD 0.468(14) A 1
    H H59A 0.8012 0.5534 0.4832 0.129 Uiso calc PR 0.468(14) A 1
    H H59B 0.6134 0.5432 0.5203 0.129 Uiso calc PR 0.468(14) A 1
    C C56' 0.832(7) 0.6170(11) 0.6917(12) 0.089(7) Uani d PD 0.532(14) A 2
    H H56C 0.9576 0.6318 0.7108 0.106 Uiso calc PR 0.532(14) A 2
    H H56D 0.7597 0.6230 0.7387 0.106 Uiso calc PR 0.532(14) A 2
    C C57' 0.840(6) 0.5505(13) 0.6745(15) 0.138(8) Uani d PD 0.532(14) A 2
    H H57C 0.8124 0.5275 0.7251 0.166 Uiso calc PR 0.532(14) A 2
    H H57D 0.9668 0.5401 0.6665 0.166 Uiso calc PR 0.532(14) A 2
    C C58' 0.719(3) 0.5234(7) 0.6019(12) 0.104(4) Uani d PD 0.532(14) A 2
    H H58C 0.5906 0.5249 0.6130 0.125 Uiso calc PR 0.532(14) A 2
    H H58D 0.7519 0.4782 0.5932 0.125 Uiso calc PR 0.532(14) A 2
    C C59' 0.744(7) 0.5631(6) 0.5233(13) 0.107(3) Uani d PD 0.532(14) A 2
    H H59C 0.8676 0.5563 0.5077 0.129 Uiso calc PR 0.532(14) A 2
    H H59D 0.6549 0.5490 0.4762 0.129 Uiso calc PR 0.532(14) A 2
    C C59A 0.7158(7) 0.6339(2) 0.5402(3) 0.0706(13) Uani d D 1 A .
    C C60A 0.6315(6) 0.7326(2) 0.4885(3) 0.0587(11) Uani d . 1 A .
    C C61 0.4852(9) 0.9139(3) 0.4415(4) 0.0991(19) Uani d . 1 . .
    H H61A 0.3715 0.9259 0.4628 0.149 Uiso calc R 1 . .
    H H61B 0.4649 0.9112 0.3805 0.149 Uiso calc R 1 . .
    H H61C 0.5783 0.9462 0.4582 0.149 Uiso calc R 1 . .
    C C62 0.6225(8) 0.8821(3) 0.6276(4) 0.0836(15) Uani d . 1 . .
loop_
    _atom_site_aniso_label
    _atom_site_aniso_U_11
    _atom_site_aniso_U_22
    _atom_site_aniso_U_33
    _atom_site_aniso_U_12
    _atom_site_aniso_U_13
    _atom_site_aniso_U_23
    S1 0.0690(8) 0.0763(8) 0.0541(6) 0.0001(6) 0.0000(5) 0.0014(6)
    O1 0.138(3) 0.083(2) 0.064(2) 0.010(2) -0.025(2) 0.0097(18)
    O2 0.132(3) 0.069(2) 0.091(3) 0.012(2) -0.014(2) 0.020(2)
    O3 0.135(4) 0.062(2) 0.114(3) 0.012(2) 0.018(2) 0.004(2)
    N5 0.094(3) 0.060(2) 0.058(2) 0.001(2) -0.009(2) -0.0030(18)
    N10 0.065(2) 0.056(2) 0.062(2) 0.0013(18) -0.0050(18) 0.0081(18)
    C2 0.062(3) 0.065(3) 0.068(3) -0.006(2) 0.011(2) -0.007(2)
    C3 0.051(3) 0.056(3) 0.069(3) -0.001(2) 0.012(2) 0.004(2)
    C3A 0.050(2) 0.056(3) 0.054(2) -0.004(2) 0.0020(18) 0.006(2)
    C4 0.076(3) 0.066(3) 0.058(3) -0.004(2) -0.004(2) 0.006(2)
    C6 0.230(9) 0.094(5) 0.064(4) 0.010(5) -0.022(4) -0.022(3)
    C7 0.252(11) 0.097(5) 0.089(5) -0.004(6) 0.016(5) -0.026(4)
    C8 0.164(7) 0.083(4) 0.097(4) -0.021(4) 0.030(4) -0.023(4)
    C9 0.115(5) 0.058(3) 0.112(4) 0.006(3) -0.008(4) -0.001(3)
    C9A 0.072(3) 0.055(3) 0.074(3) 0.002(2) -0.003(2) 0.002(2)
    C10A 0.048(2) 0.056(3) 0.055(2) -0.003(2) 0.0022(18) 0.003(2)
    C11 0.100(4) 0.091(4) 0.083(4) 0.001(3) 0.010(3) -0.018(3)
    C12 0.071(3) 0.061(3) 0.093(4) -0.004(3) 0.014(3) 0.011(3)
    S51 0.0716(8) 0.0943(10) 0.0577(7) 0.0027(7) -0.0013(6) 0.0137(6)
    O51 0.132(3) 0.094(3) 0.0509(19) -0.001(2) -0.0072(19) 0.0014(18)
    O52 0.162(4) 0.082(3) 0.076(3) -0.003(3) 0.016(3) -0.009(2)
    O53 0.153(4) 0.072(3) 0.121(3) 0.013(3) 0.041(3) -0.002(2)
    N55 0.072(3) 0.067(3) 0.062(2) -0.003(2) 0.0049(19) 0.0116(19)
    N60 0.075(3) 0.068(3) 0.062(2) -0.006(2) 0.0056(19) -0.008(2)
    C52 0.058(3) 0.078(3) 0.070(3) 0.002(2) 0.014(2) 0.014(2)
    C53A 0.047(2) 0.062(3) 0.052(2) -0.006(2) 0.0081(19) 0.005(2)
    C53 0.055(3) 0.066(3) 0.066(3) -0.007(2) 0.019(2) 0.000(2)
    C54 0.063(3) 0.073(3) 0.056(3) -0.007(2) 0.008(2) 0.004(2)
    C56 0.105(19) 0.086(5) 0.074(5) 0.014(6) 0.009(7) 0.031(4)
    C57 0.202(19) 0.090(6) 0.116(9) 0.012(8) -0.011(10) 0.030(6)
    C58 0.107(10) 0.064(4) 0.138(7) 0.019(9) 0.005(12) 0.012(5)
    C59 0.147(7) 0.059(4) 0.120(6) 0.002(4) 0.030(6) -0.002(4)
    C56' 0.105(19) 0.086(5) 0.074(5) 0.014(6) 0.009(7) 0.031(4)
    C57' 0.202(19) 0.090(6) 0.116(9) 0.012(8) -0.011(10) 0.030(6)
    C58' 0.107(10) 0.064(4) 0.138(7) 0.019(9) 0.005(12) 0.012(5)
    C59' 0.147(7) 0.059(4) 0.120(6) 0.002(4) 0.030(6) -0.002(4)
    C59A 0.073(3) 0.064(3) 0.075(3) -0.004(2) 0.009(3) -0.001(3)
    C60A 0.047(2) 0.075(3) 0.054(2) -0.003(2) 0.0043(19) 0.004(2)
    C61 0.107(5) 0.085(4) 0.108(4) 0.012(3) 0.024(3) 0.039(3)
    C62 0.090(4) 0.080(4) 0.085(4) -0.013(3) 0.027(3) 0.005(3)
_geom_special_details
;
 All esds (except the esd in the dihedral angle between two l.s. planes)
 are estimated using the full covariance matrix.  The cell esds are taken
 into account individually in the estimation of esds in distances, angles
 and torsion angles; correlations between esds in cell parameters are only
 used when they are defined by crystal symmetry.  An approximate (isotropic)
 treatment of cell esds is used for estimating esds involving l.s. planes.
;
loop_
    _geom_bond_atom_site_label_1
    _geom_bond_atom_site_label_2
    _geom_bond_site_symmetry_2
    _geom_bond_distance
    _geom_bond_publ_flag
    S1 C10A . 1.712(4) ?
    S1 C2 . 1.717(5) ?
    O1 C4 . 1.245(5) ?
    O2 C12 . 1.313(6) ?
    O2 H2O . 0.87(2) ?
    O3 C12 . 1.204(6) ?
    N5 C9A . 1.374(5) ?
    N5 C4 . 1.384(6) ?
    N5 C6 . 1.474(6) ?
    N10 C9A . 1.288(5) ?
    N10 C10A . 1.352(5) ?
    C2 C3 . 1.363(6) ?
    C2 C11 . 1.491(6) ?
    C3 C3A . 1.444(6) ?
    C3 C12 . 1.489(6) ?
    C3A C10A . 1.370(5) ?
    C3A C4 . 1.421(6) ?
    C4 O1 1 1.245(5) ?
    C6 C7 . 1.342(7) ?
    C6 H6A . 0.9700 ?
    C6 H6B . 0.9700 ?
    C7 C8 . 1.435(8) ?
    C7 H7A . 0.9700 ?
    C7 H7B . 0.9700 ?
    C8 C9 . 1.498(7) ?
    C8 H8A . 0.9700 ?
    C8 H8B . 0.9700 ?
    C9 C9A . 1.487(6) ?
    C9 H9A . 0.9700 ?
    C9 H9B . 0.9700 ?
    C11 H11A . 0.9600 ?
    C11 H11B . 0.9600 ?
    C11 H11C . 0.9600 ?
    S51 C52 . 1.709(5) ?
    S51 C60A . 1.711(4) ?
    O51 C54 . 1.241(5) ?
    O52 C62 . 1.312(7) ?
    O52 H52O . 0.871(19) ?
    O53 C62 . 1.202(6) ?
    N55 C59A . 1.372(6) ?
    N55 C54 . 1.382(6) ?
    N55 C56 . 1.492(13) ?
    N55 C56' . 1.492(12) ?
    N60 C59A . 1.299(6) ?
    N60 C60A . 1.346(6) ?
    C52 C53 . 1.367(6) ?
    C52 C61 . 1.495(6) ?
    C53A C60A . 1.368(5) ?
    C53A C54 . 1.420(6) ?
    C53A C53 . 1.447(6) ?
    C53 C62 . 1.485(7) ?
    C54 O51 1 1.241(5) ?
    C56 C57 . 1.385(13) ?
    C56 H56A . 0.9700 ?
    C56 H56B . 0.9700 ?
    C57 C58 . 1.45(2) ?
    C57 H57A . 0.9700 ?
    C57 H57B . 0.9700 ?
    C58 C59 . 1.512(18) ?
    C58 H58A . 0.9700 ?
    C58 H58B . 0.9700 ?
    C59 C59A . 1.490(13) ?
    C59 H59A . 0.9700 ?
    C59 H59B . 0.9700 ?
    C56' C57' . 1.392(12) ?
    C56' H56C . 0.9700 ?
    C56' H56D . 0.9700 ?
    C57' C58' . 1.47(2) ?
    C57' H57C . 0.9700 ?
    C57' H57D . 0.9700 ?
    C58' C59' . 1.516(18) ?
    C58' H58C . 0.9700 ?
    C58' H58D . 0.9700 ?
    C59' C59A . 1.494(12) ?
    C59' H59C . 0.9700 ?
    C59' H59D . 0.9700 ?
    C61 H61A . 0.9600 ?
    C61 H61B . 0.9600 ?
    C61 H61C . 0.9600 ?
loop_
    _geom_angle_atom_site_label_1
    _geom_angle_atom_site_label_2
    _geom_angle_atom_site_label_3
    _geom_angle_site_symmetry_1
    _geom_angle_site_symmetry_3
    _geom_angle
    _geom_angle_publ_flag
    C10A S1 C2 . . 91.7(2) ?
    C12 O2 H2O . . 113(4) ?
    C9A N5 C4 . . 122.6(4) ?
    C9A N5 C6 . . 121.0(4) ?
    C4 N5 C6 . . 116.4(4) ?
    C9A N10 C10A . . 115.4(4) ?
    C3 C2 C11 . . 130.6(5) ?
    C3 C2 S1 . . 112.8(3) ?
    C11 C2 S1 . . 116.6(4) ?
    C2 C3 C3A . . 111.1(4) ?
    C2 C3 C12 . . 120.8(4) ?
    C3A C3 C12 . . 128.0(4) ?
    C10A C3A C4 . . 116.4(4) ?
    C10A C3A C3 . . 112.5(4) ?
    C4 C3A C3 . . 131.0(4) ?
    O1 C4 N5 1 . 118.8(4) ?
    O1 C4 N5 . . 118.8(4) ?
    O1 C4 C3A 1 . 126.0(4) ?
    O1 C4 C3A . . 126.0(4) ?
    N5 C4 C3A . . 115.2(4) ?
    C7 C6 N5 . . 118.0(6) ?
    C7 C6 H6A . . 107.8 ?
    N5 C6 H6A . . 107.8 ?
    C7 C6 H6B . . 107.8 ?
    N5 C6 H6B . . 107.8 ?
    H6A C6 H6B . . 107.1 ?
    C6 C7 C8 . . 120.6(6) ?
    C6 C7 H7A . . 107.2 ?
    C8 C7 H7A . . 107.2 ?
    C6 C7 H7B . . 107.2 ?
    C8 C7 H7B . . 107.2 ?
    H7A C7 H7B . . 106.8 ?
    C7 C8 C9 . . 110.9(5) ?
    C7 C8 H8A . . 109.5 ?
    C9 C8 H8A . . 109.5 ?
    C7 C8 H8B . . 109.5 ?
    C9 C8 H8B . . 109.5 ?
    H8A C8 H8B . . 108.1 ?
    C9A C9 C8 . . 114.1(5) ?
    C9A C9 H9A . . 108.7 ?
    C8 C9 H9A . . 108.7 ?
    C9A C9 H9B . . 108.7 ?
    C8 C9 H9B . . 108.7 ?
    H9A C9 H9B . . 107.6 ?
    N10 C9A N5 . . 123.2(4) ?
    N10 C9A C9 . . 118.6(4) ?
    N5 C9A C9 . . 118.2(4) ?
    N10 C10A C3A . . 127.2(4) ?
    N10 C10A S1 . . 121.0(3) ?
    C3A C10A S1 . . 111.8(3) ?
    C2 C11 H11A . . 109.5 ?
    C2 C11 H11B . . 109.5 ?
    H11A C11 H11B . . 109.5 ?
    C2 C11 H11C . . 109.5 ?
    H11A C11 H11C . . 109.5 ?
    H11B C11 H11C . . 109.5 ?
    O3 C12 O2 . . 118.8(5) ?
    O3 C12 C3 . . 122.5(5) ?
    O2 C12 C3 . . 118.7(5) ?
    C52 S51 C60A . . 92.2(2) ?
    C62 O52 H52O . . 124(3) ?
    C59A N55 C54 . . 122.7(4) ?
    C59A N55 C56 . . 124.9(12) ?
    C54 N55 C56 . . 111.7(12) ?
    C59A N55 C56' . . 119.0(10) ?
    C54 N55 C56' . . 118.2(10) ?
    C59A N60 C60A . . 115.8(4) ?
    C53 C52 C61 . . 129.8(5) ?
    C53 C52 S51 . . 112.4(4) ?
    C61 C52 S51 . . 117.8(4) ?
    C60A C53A C54 . . 117.1(4) ?
    C60A C53A C53 . . 112.4(4) ?
    C54 C53A C53 . . 130.5(4) ?
    C52 C53 C53A . . 111.3(4) ?
    C52 C53 C62 . . 119.6(5) ?
    C53A C53 C62 . . 129.1(4) ?
    O51 C54 N55 1 . 118.9(4) ?
    O51 C54 N55 . . 118.9(4) ?
    O51 C54 C53A 1 . 126.1(5) ?
    O51 C54 C53A . . 126.1(5) ?
    N55 C54 C53A . . 115.0(4) ?
    C57 C56 N55 . . 114(2) ?
    C57 C56 H56A . . 108.8 ?
    N55 C56 H56A . . 108.8 ?
    C57 C56 H56B . . 108.8 ?
    N55 C56 H56B . . 108.8 ?
    H56A C56 H56B . . 107.7 ?
    C56 C57 C58 . . 122(3) ?
    C56 C57 H57A . . 106.8 ?
    C58 C57 H57A . . 106.8 ?
    C56 C57 H57B . . 106.8 ?
    C58 C57 H57B . . 106.8 ?
    H57A C57 H57B . . 106.6 ?
    C57 C58 C59 . . 110.9(19) ?
    C57 C58 H58A . . 109.5 ?
    C59 C58 H58A . . 109.5 ?
    C57 C58 H58B . . 109.5 ?
    C59 C58 H58B . . 109.5 ?
    H58A C58 H58B . . 108.0 ?
    C59A C59 C58 . . 117.1(17) ?
    C59A C59 H59A . . 108.0 ?
    C58 C59 H59A . . 108.0 ?
    C59A C59 H59B . . 108.0 ?
    C58 C59 H59B . . 108.0 ?
    H59A C59 H59B . . 107.3 ?
    C57' C56' N55 . . 116.8(18) ?
    C57' C56' H56C . . 108.1 ?
    N55 C56' H56C . . 108.1 ?
    C57' C56' H56D . . 108.1 ?
    N55 C56' H56D . . 108.1 ?
    H56C C56' H56D . . 107.3 ?
    C56' C57' C58' . . 119(2) ?
    C56' C57' H57C . . 107.4 ?
    C58' C57' H57C . . 107.4 ?
    C56' C57' H57D . . 107.4 ?
    C58' C57' H57D . . 107.5 ?
    H57C C57' H57D . . 107.0 ?
    C57' C58' C59' . . 108.7(19) ?
    C57' C58' H58C . . 110.0 ?
    C59' C58' H58C . . 110.0 ?
    C57' C58' H58D . . 110.0 ?
    C59' C58' H58D . . 110.0 ?
    H58C C58' H58D . . 108.3 ?
    C59A C59' C58' . . 110.1(15) ?
    C59A C59' H59C . . 109.6 ?
    C58' C59' H59C . . 109.6 ?
    C59A C59' H59D . . 109.6 ?
    C58' C59' H59D . . 109.6 ?
    H59C C59' H59D . . 108.2 ?
    N60 C59A N55 . . 122.8(4) ?
    N60 C59A C59 . . 120.2(10) ?
    N55 C59A C59 . . 117.0(10) ?
    N60 C59A C59' . . 115.4(9) ?
    N55 C59A C59' . . 121.9(9) ?
    N60 C60A C53A . . 126.6(4) ?
    N60 C60A S51 . . 121.8(3) ?
    C53A C60A S51 . . 111.6(3) ?
    C52 C61 H61A . . 109.5 ?
    C52 C61 H61B . . 109.5 ?
    H61A C61 H61B . . 109.5 ?
    C52 C61 H61C . . 109.5 ?
    H61A C61 H61C . . 109.5 ?
    H61B C61 H61C . . 109.5 ?
    O53 C62 O52 . . 118.6(6) ?
    O53 C62 C53 . . 123.5(6) ?
    O52 C62 C53 . . 117.9(5) ?
loop_
    _geom_torsion_atom_site_label_1
    _geom_torsion_atom_site_label_2
    _geom_torsion_atom_site_label_3
    _geom_torsion_atom_site_label_4
    _geom_torsion_site_symmetry_1
    _geom_torsion_site_symmetry_2
    _geom_torsion_site_symmetry_3
    _geom_torsion_site_symmetry_4
    _geom_torsion
    _geom_torsion_publ_flag
    C10A S1 C2 C3 . . . . 0.1(4) ?
    C10A S1 C2 C11 . . . . -178.4(4) ?
    C11 C2 C3 C3A . . . . 178.0(5) ?
    S1 C2 C3 C3A . . . . -0.2(5) ?
    C11 C2 C3 C12 . . . . -2.1(8) ?
    S1 C2 C3 C12 . . . . 179.7(3) ?
    C2 C3 C3A C10A . . . . 0.3(5) ?
    C12 C3 C3A C10A . . . . -179.6(4) ?
    C2 C3 C3A C4 . . . . -177.3(4) ?
    C12 C3 C3A C4 . . . . 2.8(8) ?
    C9A N5 C4 O1 . . . 1 177.0(5) ?
    C6 N5 C4 O1 . . . 1 -0.2(8) ?
    C9A N5 C4 O1 . . . . 177.0(5) ?
    C6 N5 C4 O1 . . . . -0.2(8) ?
    C9A N5 C4 C3A . . . . -2.2(7) ?
    C6 N5 C4 C3A . . . . -179.5(5) ?
    C10A C3A C4 O1 . . . 1 -176.9(5) ?
    C3 C3A C4 O1 . . . 1 0.6(8) ?
    C10A C3A C4 O1 . . . . -176.9(5) ?
    C3 C3A C4 O1 . . . . 0.6(8) ?
    C10A C3A C4 N5 . . . . 2.2(6) ?
    C3 C3A C4 N5 . . . . 179.7(4) ?
    C9A N5 C6 C7 . . . . 0.7(11) ?
    C4 N5 C6 C7 . . . . 178.0(8) ?
    N5 C6 C7 C8 . . . . -23.3(14) ?
    C6 C7 C8 C9 . . . . 45.4(12) ?
    C7 C8 C9 C9A . . . . -45.3(8) ?
    C10A N10 C9A N5 . . . . -0.1(7) ?
    C10A N10 C9A C9 . . . . -178.2(5) ?
    C4 N5 C9A N10 . . . . 1.2(8) ?
    C6 N5 C9A N10 . . . . 178.3(6) ?
    C4 N5 C9A C9 . . . . 179.4(5) ?
    C6 N5 C9A C9 . . . . -3.6(8) ?
    C8 C9 C9A N10 . . . . -155.3(5) ?
    C8 C9 C9A N5 . . . . 26.4(8) ?
    C9A N10 C10A C3A . . . . 0.2(7) ?
    C9A N10 C10A S1 . . . . -178.8(3) ?
    C4 C3A C10A N10 . . . . -1.3(7) ?
    C3 C3A C10A N10 . . . . -179.3(4) ?
    C4 C3A C10A S1 . . . . 177.7(3) ?
    C3 C3A C10A S1 . . . . -0.2(5) ?
    C2 S1 C10A N10 . . . . 179.2(4) ?
    C2 S1 C10A C3A . . . . 0.1(3) ?
    C2 C3 C12 O3 . . . . -3.2(8) ?
    C3A C3 C12 O3 . . . . 176.6(5) ?
    C2 C3 C12 O2 . . . . 176.1(5) ?
    C3A C3 C12 O2 . . . . -4.0(7) ?
    C60A S51 C52 C53 . . . . 1.0(4) ?
    C60A S51 C52 C61 . . . . 179.9(4) ?
    C61 C52 C53 C53A . . . . -179.5(5) ?
    S51 C52 C53 C53A . . . . -0.7(5) ?
    C61 C52 C53 C62 . . . . 1.5(8) ?
    S51 C52 C53 C62 . . . . -179.7(4) ?
    C60A C53A C53 C52 . . . . 0.0(5) ?
    C54 C53A C53 C52 . . . . -179.7(4) ?
    C60A C53A C53 C62 . . . . 178.8(5) ?
    C54 C53A C53 C62 . . . . -0.8(8) ?
    C59A N55 C54 O51 . . . 1 -177.8(4) ?
    C56 N55 C54 O51 . . . 1 11(3) ?
    C56' N55 C54 O51 . . . 1 -2(2) ?
    C59A N55 C54 O51 . . . . -177.8(4) ?
    C56 N55 C54 O51 . . . . 11(3) ?
    C56' N55 C54 O51 . . . . -2(2) ?
    C59A N55 C54 C53A . . . . 2.4(6) ?
    C56 N55 C54 C53A . . . . -169(3) ?
    C56' N55 C54 C53A . . . . 178(2) ?
    C60A C53A C54 O51 . . . 1 177.1(5) ?
    C53 C53A C54 O51 . . . 1 -3.2(8) ?
    C60A C53A C54 O51 . . . . 177.1(5) ?
    C53 C53A C54 O51 . . . . -3.2(8) ?
    C60A C53A C54 N55 . . . . -3.1(6) ?
    C53 C53A C54 N55 . . . . 176.6(4) ?
    C59A N55 C56 C57 . . . . 3(6) ?
    C54 N55 C56 C57 . . . . 174(4) ?
    C56' N55 C56 C57 . . . . -65(10) ?
    N55 C56 C57 C58 . . . . 25(7) ?
    C56 C57 C58 C59 . . . . -44(6) ?
    C57 C58 C59 C59A . . . . 37(5) ?
    C59A N55 C56' C57' . . . . -9(5) ?
    C54 N55 C56' C57' . . . . 176(3) ?
    C56 N55 C56' C57' . . . . 111(15) ?
    N55 C56' C57' C58' . . . . -20(6) ?
    C56' C57' C58' C59' . . . . 52(4) ?
    C57' C58' C59' C59A . . . . -53(4) ?
    C60A N60 C59A N55 . . . . -0.8(7) ?
    C60A N60 C59A C59 . . . . 176(3) ?
    C60A N60 C59A C59' . . . . -180(2) ?
    C54 N55 C59A N60 . . . . -0.4(7) ?
    C56 N55 C59A N60 . . . . 170(3) ?
    C56' N55 C59A N60 . . . . -176(2) ?
    C54 N55 C59A C59 . . . . -177(3) ?
    C56 N55 C59A C59 . . . . -7(4) ?
    C56' N55 C59A C59 . . . . 7(4) ?
    C54 N55 C59A C59' . . . . 179(2) ?
    C56 N55 C59A C59' . . . . -11(4) ?
    C56' N55 C59A C59' . . . . 3(3) ?
    C58 C59 C59A N60 . . . . 169(2) ?
    C58 C59 C59A N55 . . . . -14(5) ?
    C58 C59 C59A C59' . . . .  13E1(4)
                                      ?
    C58' C59' C59A N60 . . . . -152.3(19) ?
    C58' C59' C59A N55 . . . . 29(4) ?
    C58' C59' C59A C59 . . . . -1E1(3)
                                      ?
    C59A N60 C60A C53A . . . . -0.1(7) ?
    C59A N60 C60A S51 . . . . -178.3(4) ?
    C54 C53A C60A N60 . . . . 2.2(7) ?
    C53 C53A C60A N60 . . . . -177.5(4) ?
    C54 C53A C60A S51 . . . . -179.5(3) ?
    C53 C53A C60A S51 . . . . 0.8(5) ?
    C52 S51 C60A N60 . . . . 177.4(4) ?
    C52 S51 C60A C53A . . . . -1.0(3) ?
    C52 C53 C62 O53 . . . . 4.9(8) ?
    C53A C53 C62 O53 . . . . -173.9(5) ?
    C52 C53 C62 O52 . . . . -172.6(5) ?
    C53A C53 C62 O52 . . . . 8.6(8) ?
loop_
    _geom_hbond_atom_site_label_D
    _geom_hbond_atom_site_label_H
    _geom_hbond_atom_site_label_A
    _geom_hbond_site_symmetry_A
    _geom_hbond_distance_DH
    _geom_hbond_distance_HA
    _geom_hbond_distance_DA
    _geom_hbond_angle_DHA
    _geom_hbond_publ_flag
    O2 H2O O1 . 0.87(2) 1.63(2) 2.501(5) 177(7) y
    O52 H52O O51 . 0.871(19) 1.71(3) 2.518(6) 154(4) y
data_global
_journal_date_recd_electronic     2011-01-17
_journal_date_accepted     2011-03-02
_journal_name_full     'Acta Crystallographica, Section E'
_journal_year     2011
_journal_volume     67
_journal_issue      4
_journal_page_first     o824
_journal_page_last     o824
_journal_paper_category     QO
_journal_coeditor_code     NK2082
_publ_contact_author_name     ' Burkhon Zh. Elmuradov '
_publ_contact_author_address
;
S.Yunusov Institute of the Chemistry of Plant Substances
Academy of Sciences of Uzbekistan
Mirzo Ulugbek Str., 77,
Tashkent 100170, Uzbekistan
;
_publ_contact_author_email     burkhon@rambler.ru
_publ_contact_author_fax     '+998 71 120-64-75'
_publ_contact_author_phone     '+998 71 262-94-91'
_publ_section_title
;\
2-Methyl-4-oxo-6,7,8,9-tetrahydrothieno[2',3':4,5]pyrimidino[1,2-\
<i>a</i>]pyridine-3-carboxylic acid
;
loop_
    _publ_author_name
    _publ_author_address
    ' Burkhon Zh. Elmuradov '
;  S.Yunusov Institute of the Chemistry of Plant Substances
   Academy of Sciences of Uzbekistan
   Mirzo Ulugbek St 77,
   Tashkent 100170, Uzbekistan
;
    ' Khurshed A. Bozorov '
;  S.Yunusov Institute of the Chemistry of Plant Substances
   Academy of Sciences of Uzbekistan
   Mirzo Ulugbek St 77,
   Tashkent 100170, Uzbekistan
;
    ' Rasul Ya. Okmanov '
;  S.Yunusov Institute of the Chemistry of Plant Substances
   Academy of Sciences of Uzbekistan
   Mirzo Ulugbek St 77,
   Tashkent 100170, Uzbekistan
;
    ' Bakhodir Tashkhodjaev '
;  S.Yunusov Institute of the Chemistry of Plant Substances
   Academy of Sciences of Uzbekistan
   Mirzo Ulugbek St 77,
   Tashkent 100170, Uzbekistan
;
    ' Khusnutdin M. Shakhidoyatov '
;  S.Yunusov Institute of the Chemistry of Plant Substances
   Academy of Sciences of Uzbekistan
   Mirzo Ulugbek St 77,
   Tashkent 100170, Uzbekistan
;
