# Supplementary material for: 2-Methyl-4-oxo-6,7,8,9-tetrahydro­thieno[2′,3′:4,5]pyrimidino­[1,2-a]pyridine-3-carboxylic acid
Source: Acta Crystallogr Sect E Struct Rep Online. 2011 Mar 9;67(Pt 4):o824. doi: 10.1107/S1600536811007902 (PMC3099994; doi:10.1107/S1600536811007902)
Supplement: Supplementary file 2 [file e-67-0o824-Isup2.hkl]

# 
# h,k,l, Fc-squared, Fo-squared, sigma(Fo-squared) and status flag 
# 
data_I
_shelx_title '  I  P 21/n   R = 0.06' 
_shelx_refln_list_code          4 
_shelx_F_calc_maximum      221.22 
_exptl_crystal_F_000      1104.00 
_reflns_d_resolution_high  0.8903 
 
loop_ 
 _symmetry_equiv_pos_as_xyz 
 'x, y, z' 
 '-x+1/2, y+1/2, -z+1/2' 
 '-x, -y, -z' 
 'x-1/2, -y-1/2, z-1/2' 
 
_cell_length_a     7.2550 
_cell_length_b    20.5060 
_cell_length_c    15.8240 
_cell_angle_alpha  90.000 
_cell_angle_beta   96.930 
_cell_angle_gamma  90.000 
 
_shelx_F_squared_multiplier     1.000 
 
loop_ 
 _refln_index_h 
 _refln_index_k 
 _refln_index_l 
 _refln_F_squared_calc 
 _refln_F_squared_meas 
 _refln_F_squared_sigma 
 _refln_observed_status 
   2   0   0    14948.82    16387.58     67.12 o 
   4   0   0      349.83      292.85     20.31 o 
   6   0   0       74.01       50.90     10.70 o 
   8   0   0       28.81       17.65      5.18 o 
   1   1   0      170.52      218.85     14.02 o 
   2   1   0    48939.23    48239.60   3142.75 o 
   3   1   0      369.50      397.91     11.95 o 
   4   1   0     1781.73     1670.09    113.37 o 
   5   1   0       19.92       48.97      5.26 o 
   6   1   0      216.95      283.85     18.47 o 
   7   1   0       26.31        8.66      6.84 o 
   8   1   0       96.39       36.67      6.99 o 
   0   2   0    34197.60    31937.78    171.58 o 
   1   2   0     4349.37     3575.28    170.81 o 
   2   2   0     1158.95     1416.51     77.52 o 
   3   2   0       60.40       66.46     14.43 o 
   4   2   0       13.12        8.73      6.37 o 
   5   2   0       33.85       40.13      5.11 o 
   6   2   0        0.70        2.64      8.43 o 
   7   2   0       18.56       -1.78      6.16 o 
   8   2   0       12.57        5.41      5.13 o 
   1   3   0      504.31      439.12      6.57 o 
   2   3   0     1165.77     1130.15     12.25 o 
   3   3   0      203.18      204.14     26.25 o 
   4   3   0       18.10       18.13      3.81 o 
   5   3   0      103.53       78.66      6.04 o 
   6   3   0       44.56       41.31      7.09 o 
   7   3   0       10.45       13.98      6.01 o 
   8   3   0       81.66       59.76     32.06 o 
   0   4   0       80.05       50.96      4.93 o 
   1   4   0     2123.19     1703.75     61.25 o 
   2   4   0      782.78      675.13     48.91 o 
   3   4   0      149.51      176.35     14.25 o 
   4   4   0       12.71       45.25      4.70 o 
   5   4   0       17.99       15.25      4.29 o 
   6   4   0       63.81       73.61      8.01 o 
   7   4   0        0.12       -5.07      5.07 o 
   1   5   0     1454.46     1199.80     45.44 o 
   2   5   0       30.64       62.07     20.55 o 
   3   5   0        3.21       -1.92      5.55 o 
   4   5   0       63.38       66.73      7.17 o 
   5   5   0       41.22       49.61     10.27 o 
   6   5   0       26.72       37.19      6.73 o 
   7   5   0        1.60       -2.77      4.74 o 
   0   6   0       89.53       86.68      6.57 o 
   1   6   0     3668.65     3558.27    158.63 o 
   2   6   0      435.14      534.83     37.08 o 
   3   6   0     1091.59     1007.58     97.46 o 
   4   6   0       38.26       45.01      7.36 o 
   5   6   0       82.06       59.91      6.64 o 
   6   6   0       28.67       15.90     12.05 o 
   7   6   0       16.15       24.40      5.54 o 
   1   7   0      943.27      893.70     64.03 o 
   2   7   0        8.05       40.43     13.92 o 
   3   7   0       39.38       43.04      5.44 o 
   4   7   0      246.12      280.87     13.86 o 
   5   7   0      100.14      100.76      6.90 o 
   6   7   0       15.31        7.97     12.71 o 
   7   7   0        0.25       -2.05      4.94 o 
   0   8   0      220.02      207.10      9.36 o 
   1   8   0      705.24      626.05     20.53 o 
   2   8   0     2641.58     2813.03    274.43 o 
   3   8   0       12.40       18.83      5.05 o 
   4   8   0        2.10       12.49      4.16 o 
   5   8   0       54.16       44.40     11.63 o 
   6   8   0       43.87       52.66     10.05 o 
   7   8   0        3.19       -3.76      4.93 o 
   1   9   0      331.52      388.80     38.15 o 
   2   9   0      200.91      222.59     18.30 o 
   3   9   0      348.83      347.38     36.13 o 
   4   9   0      517.66      454.80     34.54 o 
   5   9   0       38.30       52.10      5.93 o 
   6   9   0       66.30       67.53     11.03 o 
   7   9   0        0.95      -10.69     12.46 o 
   0  10   0      297.55      273.70     11.47 o 
   1  10   0      257.14      257.24      8.11 o 
   2  10   0     2705.28     2793.69     94.92 o 
   3  10   0      158.13      198.27      8.92 o 
   4  10   0       29.19       32.43      5.04 o 
   5  10   0        0.13       -0.05      4.71 o 
   6  10   0        1.16       -8.72      8.72 o 
   7  10   0        8.81        5.18      5.06 o 
   1  11   0     2123.14     2084.04    109.26 o 
   2  11   0      278.03      268.61      9.35 o 
   3  11   0      129.44      152.56     11.39 o 
   4  11   0      144.11      158.93     18.47 o 
   5  11   0        3.43        5.06      4.89 o 
   6  11   0      258.56      292.93     19.92 o 
   7  11   0       18.88       10.06      5.18 o 
   0  12   0      469.28      372.30     14.30 o 
   1  12   0       17.22       13.30     10.29 o 
   2  12   0      169.56      137.89     12.66 o 
   3  12   0     1229.90     1304.17    108.76 o 
   4  12   0       38.55       43.19      5.51 o 
   5  12   0       42.13       63.80      6.46 o 
   6  12   0       23.41        8.01      6.61 o 
   1  13   0      675.94      612.14     20.74 o 
   2  13   0      278.47      298.69     26.97 o 
   3  13   0       62.53       74.73      7.36 o 
   4  13   0       23.86       15.80      5.41 o 
   5  13   0       45.60       45.11      5.74 o 
   6  13   0      150.37      150.64     14.12 o 
   0  14   0      365.28      419.82     17.46 o 
   1  14   0       66.06       65.96      6.58 o 
   2  14   0      550.51      590.10     40.40 o 
   3  14   0        1.18       -2.01      6.45 o 
   4  14   0       79.27       93.66      7.22 o 
   5  14   0       11.54       16.52      6.39 o 
   6  14   0        0.13       -3.68      4.61 o 
   1  15   0        1.50        0.81      4.55 o 
   2  15   0      222.01      224.52     10.33 o 
   3  15   0        2.15       19.94      6.21 o 
   4  15   0      113.47      110.65      7.48 o 
   5  15   0        4.66       -0.30      4.33 o 
   6  15   0       52.54       43.39      8.86 o 
   0  16   0      779.03      671.36     23.84 o 
   1  16   0       88.30       74.81      7.40 o 
   2  16   0       71.05       70.50      7.48 o 
   3  16   0        5.02        7.54      5.90 o 
   4  16   0       10.83        6.01      7.18 o 
   5  16   0        2.85        9.14      3.84 o 
   1  17   0       35.52       10.73      6.75 o 
   2  17   0      148.52      144.29      9.47 o 
   3  17   0        0.16       -0.93      5.61 o 
   4  17   0       45.71       39.31      7.50 o 
   5  17   0        4.02       -1.38     13.51 o 
   0  18   0     1075.01      978.41     29.79 o 
   1  18   0        0.15        4.42     11.38 o 
   2  18   0       85.46       95.85      8.16 o 
   3  18   0       18.06       20.77      8.82 o 
   4  18   0       12.12       15.62      5.87 o 
   5  18   0        0.84       -1.47      3.10 o 
   1  19   0        0.02        5.79      5.16 o 
   2  19   0      135.95      120.83      8.53 o 
   3  19   0        8.64        6.48      7.98 o 
   4  19   0        0.21        2.04      5.38 o 
   0  20   0      218.81      144.41     12.64 o 
   1  20   0       25.15       41.20      6.17 o 
   2  20   0       91.45       79.16     14.18 o 
   3  20   0        0.89       12.22      4.56 o 
   4  20   0       48.70       54.94      5.47 o 
   1  21   0        0.01       -1.06      4.27 o 
   2  21   0       11.02       14.99      4.64 o 
   3  21   0        4.07        6.95      3.83 o 
   0  22   0      120.56      121.87      9.98 o 
   1  22   0        0.53       -3.86      3.86 o 
   2  22   0        9.30        4.97      4.38 o 
  -7   0   1       10.70       -8.88      9.23 o 
  -5   0   1      154.86      115.91      8.76 o 
  -1   0   1      237.75      225.10      4.83 o 
   1   0   1      330.48      296.37      5.42 o 
   3   0   1        0.52       -1.53      3.95 o 
   5   0   1       11.46       40.40      8.10 o 
   7   0   1      111.05      111.38     12.71 o 
  -8   1   1       23.35       12.67      7.00 o 
  -7   1   1       17.08       -8.29      8.29 o 
  -6   1   1       21.59       37.35      9.82 o 
  -5   1   1        0.11       -5.66      5.66 o 
  -4   1   1      853.27      925.27     24.29 o 
  -3   1   1       39.51       41.85      6.61 o 
  -1   1   1      703.53      697.44      8.65 o 
   0   1   1      898.94      789.10      6.04 o 
   1   1   1        0.51        3.48      2.58 o 
   2   1   1     1025.55     1140.94     13.79 o 
   3   1   1      306.61      323.03      9.83 o 
   4   1   1        9.98       21.43      5.67 o 
   5   1   1       37.05       11.77      7.24 o 
   6   1   1        1.24        9.27      8.41 o 
   7   1   1        6.77       -7.90      7.90 o 
   8   1   1       19.60       -3.68      7.04 o 
  -8   2   1        1.11        0.98      5.98 o 
  -7   2   1        4.48       -7.74      8.13 o 
  -6   2   1       86.68      106.01     13.89 o 
  -5   2   1        0.03       -1.45      5.38 o 
  -4   2   1     6191.87     5319.74     64.36 o 
  -3   2   1       24.98       23.08      5.87 o 
  -2   2   1     4979.12     4651.16     33.92 o 
  -1   2   1      348.72      275.58      6.48 o 
   0   2   1      952.85      913.63      8.39 o 
   1   2   1       11.05        0.63      2.93 o 
   2   2   1     5956.51     6959.89     36.04 o 
   3   2   1       11.45       -0.27      3.56 o 
   4   2   1      171.67      214.61     10.21 o 
   5   2   1       28.79       34.65      7.24 o 
   6   2   1      321.35      328.14     17.73 o 
   7   2   1       29.67       35.75      8.96 o 
  -8   3   1       91.42       29.97      8.10 o 
  -7   3   1        1.77       -8.25      8.25 o 
  -6   3   1      225.32      202.61     16.71 o 
  -5   3   1       48.67       38.16      8.19 o 
  -4   3   1     1555.16     1410.69     26.61 o 
  -2   3   1    14959.34    14990.07     68.20 o 
  -1   3   1     2229.78     1868.51     17.08 o 
   0   3   1      963.22      798.24      9.63 o 
   1   3   1       10.11       12.83      3.60 o 
   2   3   1     4706.41     4635.28     30.40 o 
   3   3   1        0.17        7.78      3.72 o 
   4   3   1      908.46      849.39     18.88 o 
   5   3   1       84.07       88.68      8.88 o 
   6   3   1       22.41       23.90      8.25 o 
   7   3   1        0.18       -5.83      6.30 o 
  -8   4   1        0.08       -1.72      6.26 o 
  -7   4   1        1.58       -7.86      8.21 o 
  -6   4   1       85.37       36.22     11.34 o 
  -5   4   1       68.73       40.46      6.51 o 
  -4   4   1     2295.65     2049.55     35.64 o 
  -3   4   1        2.69        9.66      5.55 o 
  -2   4   1     2604.47     2410.41     26.52 o 
  -1   4   1      954.20      841.82     12.94 o 
   0   4   1     1559.78     1312.34     14.15 o 
   1   4   1       32.38       47.65      5.01 o 
   2   4   1      626.39      575.99     11.97 o 
   3   4   1      574.96      623.33     14.24 o 
   4   4   1      254.34      237.07     11.08 o 
   5   4   1       66.04       89.97      8.92 o 
   6   4   1      698.44      792.48     25.01 o 
   7   4   1        1.44       -5.71      5.71 o 
  -7   5   1        3.64       -8.21      8.21 o 
  -5   5   1       54.52       56.23     11.54 o 
  -4   5   1        2.32        2.11     12.91 o 
  -3   5   1      242.16      225.04     10.96 o 
  -2   5   1       11.60       30.08      5.63 o 
  -1   5   1     4274.26     3700.04     29.31 o 
   0   5   1      456.35      463.23     10.01 o 
   1   5   1      162.72      134.89      6.62 o 
   2   5   1     2749.24     2665.03     27.18 o 
   3   5   1      112.95      105.53      7.12 o 
   4   5   1     1651.88     1869.47     30.27 o 
   5   5   1        7.05       21.24      6.61 o 
   6   5   1       40.41       46.66      9.23 o 
   7   5   1        1.13        5.01      5.98 o 
  -7   6   1        8.02       13.81      7.78 o 
  -6   6   1      257.12      205.72     16.83 o 
  -5   6   1        8.90       19.33      5.63 o 
  -4   6   1      956.69      886.19     34.03 o 
  -3   6   1       55.90       59.57      7.04 o 
  -2   6   1     1055.55      996.67     19.08 o 
  -1   6   1     2395.97     2155.31     24.00 o 
   0   6   1     2127.40     1708.64     20.25 o 
   1   6   1       11.36       11.81      4.58 o 
   2   6   1      164.08      206.31      9.16 o 
   3   6   1      608.27      686.19     17.21 o 
   4   6   1     1107.53     1092.32     24.58 o 
   5   6   1        1.55        4.89      6.26 o 
   6   6   1      361.42      447.72     19.65 o 
   7   6   1        1.42        7.12      6.22 o 
  -7   7   1        0.02       -1.68      7.86 o 
  -6   7   1      175.90      156.95     14.79 o 
  -5   7   1        5.76        4.23     15.94 o 
  -4   7   1      417.62      408.29     14.20 o 
  -3   7   1        7.13        0.23      5.36 o 
  -2   7   1       11.08       16.43      5.40 o 
  -1   7   1       60.55       44.68      6.30 o 
   0   7   1     5858.87     5394.61     39.32 o 
   1   7   1     1130.92     1180.72     19.45 o 
   2   7   1     4629.98     4677.02     42.13 o 
   3   7   1       45.99       23.39      6.65 o 
   4   7   1      579.36      604.64     19.87 o 
   5   7   1        4.94       -6.30      6.30 o 
   6   7   1       81.54       96.89     11.27 o 
   7   7   1        0.20        2.85      6.26 o 
  -7   8   1       13.89       28.39      8.99 o 
  -6   8   1      159.77      139.57     13.66 o 
  -5   8   1        7.58       18.99     10.48 o 
  -4   8   1      597.85      531.02     14.24 o 
  -3   8   1     1284.57     1295.82     26.54 o 
  -2   8   1     3956.93     3842.52     40.52 o 
  -1   8   1      881.34      801.28     17.13 o 
   0   8   1      147.08      131.43      8.18 o 
   1   8   1      799.76      762.33     17.08 o 
   2   8   1      756.12      848.80     19.54 o 
   3   8   1      200.93      195.50     11.59 o 
   4   8   1      225.23      230.76     14.44 o 
   5   8   1        8.58        7.43      7.51 o 
   6   8   1      212.51      280.24     16.55 o 
   7   8   1        1.53       10.56      6.61 o 
  -7   9   1       20.83       20.06      7.78 o 
  -6   9   1       25.12       33.09      9.66 o 
  -5   9   1       21.78       15.33      5.96 o 
  -4   9   1        6.15       -4.12     11.38 o 
  -3   9   1      349.91      292.61     14.25 o 
  -2   9   1       35.14       75.14      7.78 o 
  -1   9   1     3316.42     3188.90     35.33 o 
   0   9   1     2701.21     2690.09     31.83 o 
   1   9   1     2169.34     2511.43     32.33 o 
   2   9   1      782.61      746.33     19.86 o 
   3   9   1        3.03       15.13      6.57 o 
   4   9   1      466.71      583.58     22.29 o 
   5   9   1       42.65       39.89     10.68 o 
   6   9   1      152.83      140.74     13.54 o 
   7   9   1        7.50       10.40      6.57 o 
  -7  10   1        2.01       13.92      6.77 o 
  -6  10   1        7.06        8.60      8.45 o 
  -5  10   1       16.80       26.34      6.40 o 
  -4  10   1      105.79      109.88     14.59 o 
  -3  10   1      330.20      358.86     15.82 o 
  -2  10   1      482.33      448.21     15.71 o 
  -1  10   1    10459.90    11108.96     72.47 o 
   0  10   1        0.66        0.98      5.16 o 
   1  10   1       63.13       57.58      7.39 o 
   2  10   1      330.53      414.32     16.13 o 
   3  10   1       53.48       43.89      8.41 o 
   4  10   1       31.08       46.15      9.86 o 
   5  10   1        2.45       -5.36      8.17 o 
   6  10   1      143.11      125.79     13.85 o 
   7  10   1        1.37        9.78      7.00 o 
  -7  11   1       23.89       11.03      6.45 o 
  -6  11   1        5.93        0.12      8.72 o 
  -5  11   1        6.07       16.38     11.15 o 
  -4  11   1       20.98       30.87      6.11 o 
  -3  11   1      196.90      249.84     14.71 o 
  -2  11   1        0.12        2.27      5.63 o 
  -1  11   1      337.15      357.08     13.98 o 
   0  11   1      501.45      649.17     18.11 o 
   1  11   1     2353.31     2827.92     38.50 o 
   2  11   1      158.28      164.27     11.70 o 
   3  11   1        0.22       -7.16      7.16 o 
   4  11   1       70.65       87.03     11.42 o 
   5  11   1       42.39       43.61     11.89 o 
   6  11   1      130.67      150.39     15.10 o 
   7  11   1       60.02       69.74      9.39 o 
  -6  12   1        1.10        0.00      7.35 o 
  -5  12   1       15.67        9.58      5.87 o 
  -4  12   1      114.02      126.97     16.39 o 
  -3  12   1      157.13      191.77     13.07 o 
  -2  12   1       79.60       95.21      9.86 o 
  -1  12   1      183.59      215.95     11.82 o 
   0  12   1       81.54       78.28      8.49 o 
   1  12   1      343.97      359.80     15.35 o 
   2  12   1      114.66      127.07     11.11 o 
   3  12   1       16.02       28.16      8.68 o 
   4  12   1        0.05        6.65      9.39 o 
   5  12   1       61.81      105.65     13.26 o 
   6  12   1        9.28       33.55     10.17 o 
  -6  13   1        2.52       30.74      7.00 o 
  -5  13   1      234.23      207.05     11.27 o 
  -4  13   1       88.50       81.21      8.49 o 
  -3  13   1       37.55       57.69      9.11 o 
  -2  13   1       52.22       44.12      8.29 o 
  -1  13   1        3.71       11.73      6.30 o 
   0  13   1      110.05      105.83      9.51 o 
   1  13   1      141.38      155.53     11.50 o 
   2  13   1      316.74      342.69     17.38 o 
   3  13   1       56.56       51.01     10.13 o 
   4  13   1       44.96       70.99     12.16 o 
   5  13   1      305.15      280.09     19.96 o 
   6  13   1        2.40        6.34      8.25 o 
  -6  14   1        0.33        3.05      6.49 o 
  -5  14   1        7.53        7.48      5.48 o 
  -4  14   1       69.27       60.86      7.53 o 
  -3  14   1      162.17      163.28     13.77 o 
  -2  14   1      872.13      960.41     27.26 o 
  -1  14   1       41.46       55.03      8.14 o 
   0  14   1       90.35       91.97      9.70 o 
   1  14   1       21.47       36.10      8.29 o 
   2  14   1       12.52       17.60      7.51 o 
   3  14   1      314.77      316.75     18.32 o 
   4  14   1        0.49        6.22      9.11 o 
   5  14   1        0.03        1.56      8.25 o 
   6  14   1        0.98        3.60      7.31 o 
  -6  15   1        0.64        0.35      6.02 o 
  -5  15   1       23.72       20.17      5.56 o 
  -4  15   1        1.86        7.82     11.58 o 
  -3  15   1       19.44       13.34      7.74 o 
  -2  15   1      131.22      119.13     11.62 o 
  -1  15   1        7.12       12.98      7.90 o 
   0  15   1      928.65      967.20     27.11 o 
   1  15   1      113.84      128.32     11.38 o 
   2  15   1        2.86       10.99      7.12 o 
   3  15   1      222.60      197.79     15.34 o 
   4  15   1       36.30       38.95     10.76 o 
   5  15   1      182.36      157.50     14.71 o 
   6  15   1        4.11        8.80      5.48 o 
  -5  16   1        1.77        8.22      5.53 o 
  -4  16   1        3.68        6.01      5.67 o 
  -3  16   1       59.41       55.19     11.15 o 
  -2  16   1      386.83      414.13     19.70 o 
  -1  16   1      257.74      238.84     15.50 o 
   0  16   1       15.21       25.81      8.68 o 
   1  16   1      157.54      175.60     13.77 o 
   2  16   1       61.24       70.56     10.99 o 
   3  16   1       96.18      120.41     12.13 o 
   4  16   1      147.41      143.79     13.85 o 
   5  16   1       15.15       35.51      7.55 o 
  -5  17   1        6.99        9.03      4.37 o 
  -4  17   1       29.88       18.96      6.92 o 
  -3  17   1       84.97       92.63     11.54 o 
  -2  17   1       36.37       26.17      8.84 o 
  -1  17   1       76.78       85.04     10.37 o 
   0  17   1      464.73      463.23     21.03 o 
   1  17   1      174.04      215.41     15.22 o 
   2  17   1      355.88      371.87     19.54 o 
   3  17   1       11.42       -1.92      7.98 o 
   4  17   1       44.64       43.65      9.82 o 
   5  17   1        3.94       11.34      6.22 o 
  -5  18   1       15.69       11.33      8.86 o 
  -4  18   1       89.77       80.97     14.71 o 
  -3  18   1       36.70       21.94      8.33 o 
  -2  18   1      195.10      219.80     15.57 o 
  -1  18   1        9.92        9.31      8.17 o 
   0  18   1      114.94      117.01     12.01 o 
   1  18   1       95.08       90.91     11.54 o 
   2  18   1        6.35       15.41      7.90 o 
   3  18   1        6.33       -6.77      6.77 o 
   4  18   1       46.69       63.05      9.04 o 
  -4  19   1        5.37        0.13      5.67 o 
  -3  19   1       70.04       69.39     10.25 o 
  -2  19   1      103.29       96.27     11.38 o 
  -1  19   1        0.51       -4.97      6.77 o 
   0  19   1       47.99       44.71      9.31 o 
   1  19   1        0.27        4.97      7.39 o 
   2  19   1      431.58      413.59     19.58 o 
   3  19   1        0.74        3.99      6.80 o 
   4  19   1        3.08        7.74      5.91 o 
  -3  20   1        0.84       -5.87      5.87 o 
  -2  20   1        3.45       19.01      7.23 o 
  -1  20   1        1.49       15.21      7.23 o 
   0  20   1       81.13       75.69     10.33 o 
   1  20   1       65.56       84.92      9.74 o 
   2  20   1      169.62      165.32     12.87 o 
   3  20   1       24.31       18.23      7.20 o 
  -3  21   1        1.13       -1.88      5.55 o 
  -2  21   1      186.08      200.12     12.95 o 
  -1  21   1       24.75       24.60      7.78 o 
   0  21   1        0.72        5.63      6.69 o 
   1  21   1        6.79       10.60      6.73 o 
   2  21   1       59.42       53.55      8.21 o 
   3  21   1        0.05        6.57      5.91 o 
  -2  22   1       20.35       11.11      6.10 o 
  -1  22   1        6.91        5.32      5.75 o 
   0  22   1        0.13       -4.18      6.45 o 
   1  22   1       22.69       19.52      6.84 o 
   2  22   1        1.94        9.58      5.16 o 
  -8   0   2       69.47       22.65      8.41 o 
   0   0   2    12803.68    13057.06     63.73 o 
   2   0   2    11377.53    11303.67     49.16 o 
   4   0   2      157.70      150.27      9.31 o 
   6   0   2      135.88      136.70     13.22 o 
  -8   1   2        0.07        9.62      5.98 o 
  -7   1   2        6.44       26.75     10.91 o 
  -6   1   2       66.21       72.44     11.73 o 
  -5   1   2       17.96       -1.29      5.37 o 
  -4   1   2      105.21      143.00     10.37 o 
  -3   1   2       11.22       11.81      4.81 o 
  -1   1   2      577.00      521.54      7.68 o 
   0   1   2    18570.11    19876.27    109.79 o 
   1   1   2     3333.73     3480.33     20.06 o 
   2   1   2      984.92      864.00     12.76 o 
   3   1   2        1.51       16.42      4.07 o 
   4   1   2      234.04      230.91     10.73 o 
   5   1   2        3.28       -6.02      6.02 o 
   6   1   2      109.93      148.54     13.42 o 
   7   1   2       23.69       31.05      8.92 o 
  -8   2   2       27.69       21.55      7.47 o 
  -7   2   2       31.06       39.66      9.90 o 
  -6   2   2      106.34      133.83     15.80 o 
  -5   2   2        0.10        0.84      5.20 o 
  -4   2   2     9964.69    10104.89     81.29 o 
  -1   2   2     2146.29     2044.00     16.00 o 
   0   2   2    13222.41    12753.10     64.41 o 
   1   2   2       96.98       90.07      4.31 o 
   2   2   2     8633.93     9202.59     44.12 o 
   3   2   2      157.96      160.35      7.51 o 
   4   2   2      432.44      476.64     14.53 o 
   5   2   2      117.09      125.19     10.25 o 
   6   2   2      547.83      547.27     21.98 o 
   7   2   2        2.39        4.97      6.53 o 
  -8   3   2        5.35       -5.94      5.94 o 
  -7   3   2        6.39       -8.60      8.60 o 
  -6   3   2      190.00      138.84     15.69 o 
  -5   3   2       35.89       31.66      7.02 o 
  -4   3   2      128.03      167.35     13.34 o 
  -3   3   2       20.80       11.93      5.36 o 
  -2   3   2    17091.27    18231.32     76.30 o 
  -1   3   2       33.69       26.68      4.07 o 
   0   3   2    15306.22    15173.67     77.84 o 
   1   3   2     1545.10     1665.94     15.50 o 
   2   3   2        7.82        1.02      3.56 o 
   3   3   2       44.21       45.45      5.08 o 
   4   3   2      179.18      165.70      9.47 o 
   5   3   2        1.54       14.35      6.14 o 
   6   3   2      143.57      132.91     12.44 o 
   7   3   2        3.09        5.08      6.06 o 
  -8   4   2        0.17       -5.79      5.79 o 
  -7   4   2        3.50       -8.10      8.10 o 
  -6   4   2       67.98       40.52     12.48 o 
  -5   4   2       46.92       28.31      6.55 o 
  -4   4   2     3547.24     3394.84     54.16 o 
  -3   4   2      920.43      952.10     20.07 o 
  -2   4   2      405.87      400.14     11.13 o 
  -1   4   2      340.22      349.97      8.94 o 
   0   4   2      266.91      272.97      7.10 o 
   1   4   2      664.00      592.30     10.38 o 
   2   4   2     1176.46     1278.16     17.41 o 
   3   4   2      326.12      348.62     11.12 o 
   4   4   2       30.33       35.83      6.49 o 
   5   4   2        0.69       -5.47      5.47 o 
   6   4   2      296.49      254.44     15.74 o 
   7   4   2        0.32       -5.91      5.91 o 
  -7   5   2        0.03       -7.70      7.70 o 
  -6   5   2       70.25       54.10     12.40 o 
  -5   5   2        1.09        0.04      5.78 o 
  -4   5   2        9.07       15.77      6.24 o 
  -3   5   2      105.93       77.47      7.79 o 
  -2   5   2       39.88       47.68      6.26 o 
  -1   5   2     1538.20     1499.98     18.58 o 
   0   5   2      660.33      551.05     10.85 o 
   1   5   2     2571.44     2399.46     22.33 o 
   2   5   2      528.57      591.19     13.02 o 
   3   5   2      675.88      704.89     16.20 o 
   4   5   2      689.88      802.56     20.15 o 
   5   5   2       92.65       66.03      8.84 o 
   6   5   2       27.13       32.19      8.64 o 
   7   5   2       15.90       20.14      7.24 o 
  -7   6   2        0.31       -6.61      6.61 o 
  -6   6   2       84.58       91.81     13.18 o 
  -5   6   2        0.07        2.29      8.68 o 
  -4   6   2        0.18        6.62     11.79 o 
  -3   6   2      411.02      380.74     14.57 o 
  -2   6   2     1129.78     1225.23     21.13 o 
  -1   6   2       55.00       71.98      6.18 o 
   0   6   2       56.52       55.04      5.52 o 
   1   6   2      643.53      644.59     13.07 o 
   2   6   2      447.88      537.95     13.09 o 
   3   6   2      119.63      160.07      9.12 o 
   4   6   2        6.29       22.76      6.53 o 
   5   6   2       11.54       24.48      7.08 o 
   6   6   2       71.31      107.96     11.23 o 
   7   6   2        0.11        1.25      5.98 o 
  -7   7   2       14.40       30.70      8.33 o 
  -6   7   2        4.92       13.73      9.46 o 
  -5   7   2       53.37       41.42     11.91 o 
  -4   7   2       14.73        8.49      5.42 o 
  -3   7   2        4.13       10.40      6.53 o 
  -2   7   2      293.66      343.43     12.49 o 
  -1   7   2      339.32      288.31     10.62 o 
   0   7   2      520.88      550.56     13.10 o 
   1   7   2       76.91       94.56      6.81 o 
   2   7   2      407.92      506.81     13.87 o 
   3   7   2      286.09      288.21     12.22 o 
   4   7   2      175.08      181.02     11.70 o 
   5   7   2       25.97       12.32      7.59 o 
   6   7   2       30.54       32.23      8.25 o 
   7   7   2       19.28       13.77      6.45 o 
  -7   8   2        0.25       -2.85      7.16 o 
  -6   8   2       53.22       50.50     10.91 o 
  -5   8   2      150.42      132.96     29.34 o 
  -4   8   2        0.18       -0.82      4.91 o 
  -3   8   2      869.60      992.01     24.18 o 
  -2   8   2      659.56      747.37     18.83 o 
  -1   8   2     5517.92     5396.44     45.37 o 
   0   8   2     2543.10     2337.09     28.51 o 
   1   8   2     1339.73     1340.04     22.25 o 
   2   8   2      592.46      578.62     16.12 o 
   3   8   2     1409.34     1419.49     27.06 o 
   4   8   2        0.68       11.73      6.49 o 
   5   8   2        8.25       15.64      7.04 o 
   6   8   2       10.88       21.35      8.68 o 
   7   8   2        0.88        3.32      5.98 o 
  -7   9   2        0.05       12.20      6.88 o 
  -6   9   2        7.21       21.51      8.60 o 
  -5   9   2       52.07       37.45      8.72 o 
  -4   9   2      728.92      690.76     17.19 o 
  -3   9   2      568.73      608.81     19.95 o 
  -2   9   2       46.44       31.96      6.73 o 
  -1   9   2      516.30      536.08     15.64 o 
   0   9   2     3284.84     3250.77     36.36 o 
   1   9   2       44.69       68.14      6.92 o 
   2   9   2       10.16        3.91      5.83 o 
   3   9   2        6.34       -1.33      5.83 o 
   4   9   2        1.80       -0.23      6.65 o 
   5   9   2        9.69       18.81      7.90 o 
   6   9   2        4.78       -7.39      7.39 o 
   7   9   2        9.71       -6.02      6.02 o 
  -7  10   2        1.13       16.46      6.69 o 
  -6  10   2       72.00       59.14     10.99 o 
  -5  10   2        2.61       17.57     23.50 o 
  -4  10   2       48.43       60.08     11.25 o 
  -3  10   2      202.67      211.30     12.88 o 
  -2  10   2      454.00      491.56     16.77 o 
  -1  10   2     1838.25     1944.02     30.60 o 
   0  10   2      139.35      121.39      9.08 o 
   1  10   2     1117.81     1298.68     25.35 o 
   2  10   2      357.44      344.48     15.23 o 
   3  10   2      424.23      535.00     20.09 o 
   4  10   2      787.93      795.63     26.12 o 
   5  10   2        2.46       -0.82      7.43 o 
   6  10   2       27.36       15.45      8.64 o 
   7  10   2        7.66       28.39      6.57 o 
  -7  11   2        0.03       12.94      5.79 o 
  -6  11   2        4.24       -7.08      7.08 o 
  -5  11   2      181.53      177.64     11.02 o 
  -4  11   2      758.98      820.76     19.36 o 
  -3  11   2      336.10      354.63     16.88 o 
  -2  11   2       89.65       81.14      9.47 o 
  -1  11   2       21.49       14.90      5.94 o 
   0  11   2      924.16      904.91     21.71 o 
   1  11   2      328.00      321.31     14.49 o 
   2  11   2      811.81      839.83     23.54 o 
   3  11   2       17.50       30.97      7.59 o 
   4  11   2        3.86       -1.88      8.06 o 
   5  11   2        1.58       -1.41      7.43 o 
   6  11   2      306.33      320.30     18.01 o 
  -6  12   2       91.64       65.88     10.80 o 
  -5  12   2        2.38       16.43     11.03 o 
  -4  12   2      363.00      386.30     13.87 o 
  -3  12   2      548.89      599.30     21.28 o 
  -2  12   2        7.43       -2.97      6.10 o 
  -1  12   2       72.14       66.77      8.33 o 
   0  12   2       12.92        2.70      6.84 o 
   1  12   2       19.58       38.95      7.39 o 
   2  12   2      259.67      275.77     15.23 o 
   3  12   2      185.39      189.20     15.10 o 
   4  12   2     1765.82     1942.35     43.31 o 
   5  12   2       61.19       48.74     11.50 o 
   6  12   2       72.06       95.68     11.70 o 
  -6  13   2        0.42       -7.20      7.20 o 
  -5  13   2       74.28       35.42      7.26 o 
  -4  13   2      269.03      291.41     12.58 o 
  -3  13   2        3.45       16.50      7.70 o 
  -2  13   2      386.13      396.98     17.54 o 
  -1  13   2      169.76      170.54     11.97 o 
   0  13   2      658.36      635.46     20.74 o 
   1  13   2      488.01      520.55     19.35 o 
   2  13   2      516.83      598.85     21.90 o 
   3  13   2      178.59      159.81     14.17 o 
   4  13   2       26.67       24.13     11.19 o 
   5  13   2      193.81      247.27     17.88 o 
   6  13   2      234.15      288.37     16.40 o 
  -6  14   2       10.95       28.82      6.96 o 
  -5  14   2       15.28        8.86      5.67 o 
  -4  14   2      226.63      235.46     11.48 o 
  -3  14   2      104.86      115.09     12.56 o 
  -2  14   2        4.83       -4.93      6.80 o 
  -1  14   2      834.58      829.11     24.44 o 
   0  14   2      311.62      280.91     14.76 o 
   1  14   2      419.68      360.71     17.62 o 
   2  14   2       35.09       56.59      9.90 o 
   3  14   2      260.40      241.11     16.32 o 
   4  14   2      467.77      489.04     23.89 o 
   5  14   2       83.70      111.49     12.91 o 
   6  14   2       65.57       82.93     10.52 o 
  -6  15   2       12.66       10.87      6.77 o 
  -5  15   2       20.56       20.34      5.58 o 
  -4  15   2        3.17       15.49      5.96 o 
  -3  15   2      221.57      255.91     16.32 o 
  -2  15   2      499.91      444.03     19.82 o 
  -1  15   2       98.28       82.90     10.72 o 
   0  15   2      575.37      601.61     21.59 o 
   1  15   2        1.07       11.77      7.08 o 
   2  15   2        0.50       -7.59      7.59 o 
   3  15   2       17.85       18.69      8.84 o 
   4  15   2        0.18       22.10      9.27 o 
   5  15   2      201.42      224.39     15.77 o 
  -5  16   2        7.08        3.15      5.03 o 
  -4  16   2       92.55       79.72      7.84 o 
  -3  16   2        4.33       11.65      7.39 o 
  -2  16   2       22.69       30.54      8.41 o 
  -1  16   2      105.45       97.96     11.23 o 
   0  16   2      464.69      424.08     19.11 o 
   1  16   2      164.66      150.02     12.72 o 
   2  16   2      356.89      378.26     19.15 o 
   3  16   2      179.81      191.58     14.95 o 
   4  16   2        0.48       -0.78      7.82 o 
   5  16   2        0.87        0.35      7.16 o 
  -5  17   2        5.72        8.39      4.44 o 
  -4  17   2        2.30       -3.26      5.05 o 
  -3  17   2        2.38       -7.00      7.00 o 
  -2  17   2      908.17      878.84     27.57 o 
  -1  17   2       27.45       33.79      8.72 o 
   0  17   2        7.72        3.99      7.39 o 
   1  17   2       74.03       53.98     10.72 o 
   2  17   2        4.57       14.59      8.68 o 
   3  17   2       12.20       27.30      7.86 o 
   4  17   2       13.75       -1.88      7.39 o 
   5  17   2       34.41       38.72      7.67 o 
  -5  18   2        2.13       -1.73      3.84 o 
  -4  18   2       16.46        3.11      5.21 o 
  -3  18   2       32.78       41.14      8.10 o 
  -2  18   2       17.30       11.73      8.29 o 
  -1  18   2       30.56       68.29      9.39 o 
   0  18   2      285.19      234.39     15.89 o 
   1  18   2        9.11       -2.66      7.51 o 
   2  18   2        0.09        6.02      7.12 o 
   3  18   2        0.06        3.13      7.47 o 
   4  18   2       32.98       37.70      8.17 o 
  -4  19   2       47.00       42.89      9.64 o 
  -3  19   2        8.46       10.01      7.59 o 
  -2  19   2      198.49      163.77     13.34 o 
  -1  19   2        0.77       11.07      7.12 o 
   0  19   2      347.41      310.16     17.54 o 
   1  19   2       58.04       49.24      9.70 o 
   2  19   2       60.66       47.76      9.35 o 
   3  19   2        0.01       12.91      7.98 o 
   4  19   2        2.79       -6.02      6.02 o 
  -4  20   2       20.12        3.35      5.42 o 
  -3  20   2       10.34        6.84      7.08 o 
  -2  20   2        1.67        4.54      6.34 o 
  -1  20   2        0.00        6.18      6.61 o 
   0  20   2        0.42       -5.98      5.98 o 
   1  20   2        0.52        5.59      6.84 o 
   2  20   2       73.95       83.20      9.54 o 
   3  20   2        0.19       -0.20      5.83 o 
  -3  21   2        6.21        1.06      5.98 o 
  -2  21   2        3.08       16.70      7.12 o 
  -1  21   2        0.73       -6.61      6.61 o 
   0  21   2        1.31        0.94      6.53 o 
   1  21   2        1.49       27.84      6.73 o 
   2  21   2        0.14        3.52      6.06 o 
   3  21   2        3.05       -4.85      4.85 o 
  -2  22   2        2.09       23.15      5.67 o 
  -1  22   2       22.15       10.40      5.98 o 
   0  22   2       28.58       23.08      6.65 o 
   1  22   2       11.57       10.13      5.75 o 
   2  22   2       16.00       16.78      6.18 o 
  -7   0   3        0.08       -1.09      8.64 o 
  -5   0   3        5.29       -4.44      4.44 o 
  -1   0   3     6536.07     6585.10     30.14 o 
   1   0   3     1161.80     1085.13     12.17 o 
   3   0   3      758.86      669.77     14.64 o 
   5   0   3      204.48      222.52     13.70 o 
   7   0   3      119.71      117.68     12.21 o 
  -8   1   3        3.30       -6.22      6.22 o 
  -7   1   3        0.23        7.78      8.92 o 
  -5   1   3      249.40      250.86     14.68 o 
  -2   1   3     1135.01     1132.33     15.33 o 
  -1   1   3       13.11       19.83      3.64 o 
   0   1   3      260.34      321.66      6.31 o 
   1   1   3       96.54       93.97      4.70 o 
   2   1   3        2.87        2.39      3.60 o 
   3   1   3      136.07      143.93      7.47 o 
   4   1   3       31.30       40.79      6.41 o 
   5   1   3      625.60      674.06     21.09 o 
   6   1   3       28.57       28.12      8.41 o 
   7   1   3       12.91       15.76      7.51 o 
  -8   2   3       10.83       -0.39      6.73 o 
  -7   2   3        0.13       -9.11      9.11 o 
  -6   2   3       18.87       30.19     10.36 o 
  -5   2   3        0.07       -6.77      6.77 o 
  -4   2   3    11689.11    12783.00     89.81 o 
  -3   2   3        5.29        4.42      4.50 o 
  -2   2   3    12412.70    13375.14     59.29 o 
  -1   2   3     3372.10     3201.66     21.62 o 
   0   2   3     4902.95     4970.67     25.58 o 
   1   2   3        4.26        2.50      3.25 o 
   2   2   3      129.91      144.96      6.34 o 
   3   2   3       79.87      107.66      6.85 o 
   4   2   3      143.09      152.76      9.43 o 
   5   2   3       21.50       21.28      6.57 o 
   6   2   3       58.81      100.80     10.83 o 
   7   2   3       61.01       50.11      8.88 o 
  -8   3   3       20.57       17.99      6.34 o 
  -7   3   3        0.06       -8.41      8.41 o 
  -5   3   3       33.19       27.20      6.39 o 
  -4   3   3      269.63      254.94     13.74 o 
  -3   3   3      119.31      136.13      8.14 o 
  -2   3   3     3087.75     3061.22     26.95 o 
  -1   3   3      168.38      142.31      5.99 o 
   0   3   3      588.49      605.46      9.59 o 
   1   3   3      432.31      435.34      8.95 o 
   2   3   3      713.75      727.05     13.08 o 
   3   3   3      979.61     1060.83     18.50 o 
   4   3   3     1641.20     1914.29     29.71 o 
   5   3   3      158.88      180.15     12.17 o 
   6   3   3      160.34      190.47     13.30 o 
   7   3   3        0.01        7.39      7.00 o 
  -8   4   3      111.55       45.11      8.18 o 
  -7   4   3        4.56       22.72      8.60 o 
  -6   4   3      183.98      119.82     15.69 o 
  -5   4   3        2.18       -7.98      7.98 o 
  -4   4   3     5102.15     5427.04     58.97 o 
  -3   4   3      242.39      194.04     10.10 o 
  -2   4   3     1933.17     1762.42     21.68 o 
  -1   4   3     1438.93     1378.42     16.32 o 
   0   4   3     3435.23     2856.10     22.25 o 
   1   4   3      730.27      655.51     11.44 o 
   2   4   3     2959.84     2702.41     25.83 o 
   3   4   3      329.76      347.51     11.48 o 
   4   4   3       77.41       54.77      7.28 o 
   5   4   3       99.49      124.60     10.29 o 
   6   4   3      206.52      200.60     14.32 o 
   7   4   3        9.36       -6.26      6.26 o 
  -7   5   3       15.75       27.65      9.11 o 
  -5   5   3       13.22       25.89      8.68 o 
  -4   5   3     2160.17     2299.51     27.65 o 
  -3   5   3        0.35        9.70      5.44 o 
  -2   5   3     1897.67     2031.11     24.94 o 
  -1   5   3     1340.31     1192.63     16.53 o 
   0   5   3       61.58       48.71      4.54 o 
   1   5   3     4022.83     3922.62     30.03 o 
   2   5   3       16.49        9.11      3.99 o 
   3   5   3        0.79       -3.75      4.18 o 
   4   5   3     2785.74     2886.68     38.96 o 
   5   5   3       16.32       29.76      7.08 o 
   6   5   3      300.32      309.80     16.28 o 
   7   5   3       29.24       19.63      6.84 o 
  -7   6   3        4.16        0.16      7.51 o 
  -6   6   3       47.53       30.27     11.11 o 
  -5   6   3       15.62       39.66      9.62 o 
  -4   6   3       20.15       16.06      5.39 o 
  -3   6   3       72.62       92.99      8.72 o 
  -2   6   3     3310.29     3254.17     33.81 o 
  -1   6   3     2196.18     2252.55     24.41 o 
   0   6   3     2538.83     2360.97     23.76 o 
   1   6   3       49.87       22.69      4.34 o 
   2   6   3     3146.61     3406.77     33.24 o 
   3   6   3       27.48       37.86      5.51 o 
   4   6   3     1015.83     1035.22     23.87 o 
   5   6   3        0.53       10.17      6.84 o 
   6   6   3       60.56       69.00      9.74 o 
   7   6   3        0.15        2.27      6.10 o 
  -7   7   3       24.29        1.02      7.31 o 
  -6   7   3      150.03      148.17     15.53 o 
  -5   7   3       73.16       79.02     12.24 o 
  -4   7   3      782.57      795.72     17.46 o 
  -3   7   3     1356.93     1423.75     28.44 o 
  -2   7   3      167.99      116.67      8.26 o 
  -1   7   3      350.32      355.77     11.44 o 
   0   7   3      351.24      322.45     10.27 o 
   1   7   3     3214.36     3198.51     31.22 o 
   2   7   3        2.90       12.32      4.77 o 
   3   7   3      145.28      109.92      8.41 o 
   4   7   3     1645.35     1678.26     32.18 o 
   5   7   3        1.19       -5.79      5.94 o 
   6   7   3      427.46      447.34     19.70 o 
   7   7   3        4.54       -2.46      5.59 o 
  -7   8   3        6.00       -7.20      7.20 o 
  -6   8   3       33.08       44.90     10.05 o 
  -5   8   3      257.80      215.43     16.99 o 
  -4   8   3        0.48        9.20     13.73 o 
  -3   8   3       32.19       33.91      7.51 o 
  -2   8   3      455.22      382.36     14.19 o 
  -1   8   3       38.45       20.65      5.52 o 
   0   8   3     3707.47     3540.69     34.83 o 
   1   8   3     1137.35      969.12     18.88 o 
   2   8   3     2302.36     2531.74     32.43 o 
   3   8   3        0.84        6.88      5.40 o 
   4   8   3      565.62      563.48     20.14 o 
   5   8   3      186.30      178.44     13.30 o 
   6   8   3       94.02       79.22     11.03 o 
   7   8   3        5.69        3.72      5.79 o 
  -7   9   3        4.05       -1.45      6.84 o 
  -6   9   3       86.61       80.35     12.17 o 
  -5   9   3        1.05        2.27      8.29 o 
  -4   9   3       29.99       21.62      6.24 o 
  -3   9   3     1543.24     1801.66     34.70 o 
  -2   9   3      336.24      352.04     14.41 o 
  -1   9   3     1103.13     1150.77     22.52 o 
   0   9   3     2590.73     2784.64     33.65 o 
   1   9   3      373.47      357.73     12.85 o 
   2   9   3     1164.76     1149.66     23.70 o 
   3   9   3        9.26       29.41      6.61 o 
   4   9   3      901.44      973.82     26.60 o 
   5   9   3       26.57       25.58      9.15 o 
   6   9   3      141.58      127.51     12.64 o 
   7   9   3        9.65        6.69      6.10 o 
  -7  10   3        0.45       11.22      6.41 o 
  -6  10   3        0.02        2.93      8.02 o 
  -5  10   3       38.60       53.78     11.23 o 
  -4  10   3        3.24       -4.48      5.56 o 
  -3  10   3       40.98       28.16      7.59 o 
  -2  10   3      107.80      137.17     10.72 o 
  -1  10   3      338.86      394.46     14.65 o 
   0  10   3     3671.84     3625.15     41.41 o 
   1  10   3      125.80      121.10      9.23 o 
   2  10   3      345.09      361.57     14.88 o 
   3  10   3        2.18       -6.92      6.92 o 
   4  10   3       50.35       52.80     10.44 o 
   5  10   3       13.52       -4.89      8.41 o 
   6  10   3      132.50      139.32     12.05 o 
  -7  11   3        0.00       -5.55      5.55 o 
  -6  11   3       97.28       66.78     10.68 o 
  -5  11   3        5.87       32.34      8.76 o 
  -4  11   3       37.65       44.10      6.79 o 
  -3  11   3      235.26      243.22     14.68 o 
  -2  11   3      249.66      281.49     14.25 o 
  -1  11   3      412.92      443.44     16.10 o 
   0  11   3      517.34      549.92     17.52 o 
   1  11   3      866.00      896.55     23.08 o 
   2  11   3      277.97      254.31     14.02 o 
   3  11   3        0.61       -6.45      6.45 o 
   4  11   3      415.05      368.04     19.11 o 
   5  11   3        0.09        9.39      7.94 o 
   6  11   3       65.45       61.92      9.82 o 
  -6  12   3        1.32       25.34      7.70 o 
  -5  12   3      134.82      119.80     12.40 o 
  -4  12   3       45.09       26.37     12.26 o 
  -3  12   3        2.90       -6.96      6.96 o 
  -2  12   3      133.33      137.06     11.58 o 
  -1  12   3      315.71      324.79     15.35 o 
   0  12   3       32.24       35.87      7.74 o 
   1  12   3      191.31      186.99     12.29 o 
   2  12   3      213.50      222.06     13.89 o 
   3  12   3       43.77       25.31      9.97 o 
   4  12   3      120.98      106.80     12.48 o 
   5  12   3       49.70       32.54     11.19 o 
   6  12   3       31.57       41.38      8.64 o 
  -6  13   3       19.85        5.94      8.53 o 
  -5  13   3       62.29       44.98     10.29 o 
  -4  13   3      108.08      104.91      8.60 o 
  -3  13   3      545.27      535.39     21.08 o 
  -2  13   3        0.23        5.40      6.84 o 
  -1  13   3      296.61      318.68     15.74 o 
   0  13   3        0.66        5.32      7.08 o 
   1  13   3       28.57       20.22      7.16 o 
   2  13   3      595.83      594.38     22.38 o 
   3  13   3       24.25       43.06      9.86 o 
   4  13   3       16.24       -2.58      9.54 o 
   5  13   3        6.05        6.22      8.84 o 
   6  13   3        0.61        5.12      6.84 o 
  -6  14   3        1.60        5.94      6.30 o 
  -5  14   3       40.88       51.51      9.23 o 
  -4  14   3       40.68       37.03     10.27 o 
  -3  14   3        1.25       10.21      7.31 o 
  -2  14   3       37.87       50.77      9.15 o 
  -1  14   3       23.02       18.54      8.02 o 
   0  14   3      132.85      130.05     11.89 o 
   1  14   3       25.54       31.87      7.94 o 
   2  14   3      380.71      473.10     20.71 o 
   3  14   3      377.20      437.96     22.01 o 
   4  14   3      231.48      246.17     17.65 o 
   5  14   3      133.31      117.49     13.30 o 
   6  14   3        2.60       19.48      7.59 o 
  -6  15   3        4.51       -5.55      5.55 o 
  -5  15   3       60.40       60.78     10.13 o 
  -4  15   3      193.54      176.56     25.91 o 
  -3  15   3        0.19       -7.63      7.63 o 
  -2  15   3       23.08        9.70      7.94 o 
  -1  15   3      234.14      228.72     14.48 o 
   0  15   3      918.35      973.24     27.74 o 
   1  15   3      528.47      523.41     21.90 o 
   2  15   3      994.85      982.77     29.94 o 
   3  15   3      114.99      101.05     12.91 o 
   4  15   3        4.31       15.02      9.23 o 
   5  15   3        1.61        1.17      7.59 o 
  -5  16   3       40.73       42.83      8.57 o 
  -4  16   3       86.67       62.51      7.51 o 
  -3  16   3        0.72       25.58      8.45 o 
  -2  16   3      349.68      362.51     18.48 o 
  -1  16   3        0.60        7.04      7.27 o 
   0  16   3      572.88      516.11     21.28 o 
   1  16   3       73.68       76.59     10.84 o 
   2  16   3      102.30      119.67     12.44 o 
   3  16   3      432.78      471.75     22.09 o 
   4  16   3       13.55        9.89      8.68 o 
   5  16   3       17.39       -2.66      7.31 o 
  -5  17   3        0.91        9.11      6.26 o 
  -4  17   3      117.29      106.35      8.22 o 
  -3  17   3        0.04       -7.31      7.31 o 
  -2  17   3      125.24      113.85     12.17 o 
  -1  17   3        5.73       12.67      7.98 o 
   0  17   3       63.54       60.51     10.83 o 
   1  17   3      212.45      188.82     14.21 o 
   2  17   3      160.07      176.74     15.02 o 
   3  17   3        5.83       18.07      8.41 o 
   4  17   3      106.15      115.80     12.24 o 
   5  17   3       91.29       75.70      9.35 o 
  -5  18   3       15.76       30.78      6.37 o 
  -4  18   3       20.09       29.37      5.90 o 
  -3  18   3        0.15       -3.32      6.53 o 
  -2  18   3      344.46      337.32     18.64 o 
  -1  18   3      156.43      136.59     12.64 o 
   0  18   3      608.30      637.46     24.41 o 
   1  18   3       33.06       12.36      8.25 o 
   2  18   3        0.58        2.03      7.35 o 
   3  18   3        0.28       -0.31      7.08 o 
   4  18   3        5.98        4.34      6.41 o 
  -4  19   3       46.31       35.49      5.63 o 
  -3  19   3        1.76       -6.61      6.61 o 
  -2  19   3        5.10        4.07      7.04 o 
  -1  19   3       19.13       18.89      7.63 o 
   0  19   3      132.17      111.15     12.32 o 
   1  19   3        4.35       11.54      7.47 o 
   2  19   3        1.88        9.11      6.80 o 
   3  19   3       21.19       11.65      7.59 o 
   4  19   3       88.19       81.33      8.76 o 
  -3  20   3       11.29        5.71      6.69 o 
  -2  20   3        2.37        1.37      6.88 o 
  -1  20   3        9.13       -2.03      6.92 o 
   0  20   3       22.52       26.48      8.53 o 
   1  20   3        3.11       18.85      7.08 o 
   2  20   3        1.19        1.72      6.57 o 
   3  20   3       24.47       48.11      7.16 o 
  -3  21   3       10.29       18.46      6.06 o 
  -2  21   3        0.05        6.49      6.45 o 
  -1  21   3       63.73       43.34      9.07 o 
   0  21   3        0.26        9.58      6.30 o 
   1  21   3       11.95       25.62      6.53 o 
   2  21   3       11.83       17.76      6.61 o 
  -2  22   3        2.81        0.98      5.63 o 
  -1  22   3        2.19       -5.36      5.36 o 
   0  22   3       21.70       34.49      6.65 o 
   1  22   3        1.20       -5.44      5.44 o 
  -8   0   4       22.03       32.23      7.94 o 
  -4   0   4     3218.16     3729.34     42.83 o 
  -2   0   4     2425.33     2323.91     22.31 o 
   0   0   4      343.35      222.46      6.28 o 
   2   0   4     2271.82     2079.85     22.14 o 
   4   0   4      686.68      805.63     20.15 o 
   6   0   4      362.72      402.38     19.22 o 
  -8   1   4       24.28        2.78      8.17 o 
  -7   1   4        0.67       10.13      8.92 o 
  -5   1   4       14.34       10.91      6.88 o 
  -4   1   4       50.17       55.54      5.68 o 
  -3   1   4      117.36      129.32      7.32 o 
  -2   1   4      547.27      570.65     11.58 o 
  -1   1   4      292.27      329.95      7.84 o 
   0   1   4    16992.24    17052.27     88.42 o 
   1   1   4     1030.68      986.92     13.28 o 
   2   1   4     1214.74     1152.17     16.65 o 
   3   1   4      276.92      242.29      9.55 o 
   4   1   4      778.55      752.49     19.34 o 
   5   1   4       65.90       58.56      8.37 o 
   6   1   4       99.10      111.14     12.09 o 
   7   1   4        3.08       -6.57      6.57 o 
  -8   2   4        0.17        5.94      6.61 o 
  -7   2   4       10.12       10.44      9.03 o 
  -6   2   4      211.46      189.37     16.44 o 
  -5   2   4       25.81       13.30      8.80 o 
  -4   2   4     5141.60     5194.88     52.32 o 
  -3   2   4        4.37       20.06      4.69 o 
  -2   2   4      100.62      117.94      6.65 o 
  -1   2   4      255.72      235.05      7.01 o 
   0   2   4      179.90      223.11      6.58 o 
   1   2   4     6616.36     6676.28     36.06 o 
   2   2   4      248.19      239.58      8.18 o 
   3   2   4      497.23      482.31     13.29 o 
   4   2   4      838.29      849.15     20.71 o 
   5   2   4        0.15        8.80      6.41 o 
   6   2   4      271.61      286.91     16.56 o 
   7   2   4       10.27       13.73      6.45 o 
  -8   3   4        9.62        0.63      6.88 o 
  -7   3   4        0.11       10.75      8.10 o 
  -5   3   4       68.17       58.13      9.86 o 
  -4   3   4     1046.47     1176.56     25.84 o 
  -3   3   4      303.35      311.50     11.20 o 
  -2   3   4      453.72      447.42     11.25 o 
  -1   3   4      158.36      146.03      6.50 o 
   0   3   4     6048.65     5817.50     32.66 o 
   1   3   4      797.74      833.95     12.97 o 
   2   3   4      193.29      183.60      7.75 o 
   3   3   4        8.13        4.26      4.11 o 
   4   3   4      592.19      563.96     17.52 o 
   5   3   4       73.26       95.09      9.66 o 
   6   3   4        0.89       17.09      7.00 o 
   7   3   4        0.32        5.32      5.59 o 
  -7   4   4        2.46       -8.06      8.06 o 
  -6   4   4       56.52       52.96     12.44 o 
  -5   4   4       45.01       20.73      8.88 o 
  -4   4   4     3303.09     3652.79     33.48 o 
  -3   4   4        0.64        3.83      4.46 o 
  -2   4   4     2085.24     1934.60     23.38 o 
  -1   4   4     1471.96     1491.15     18.12 o 
   0   4   4      252.11      193.76      7.09 o 
   1   4   4     2703.48     2760.18     24.56 o 
   2   4   4     1394.58     1603.23     21.23 o 
   3   4   4     1084.98     1159.65     21.02 o 
   4   4   4      600.21      700.35     19.05 o 
   5   4   4      140.03      182.44     12.48 o 
   6   4   4       79.88       85.94     10.87 o 
   7   4   4        0.42       10.48      6.18 o 
  -7   5   4       13.57       -7.94      7.94 o 
  -4   5   4        5.88       -1.36      7.12 o 
  -3   5   4        5.87        3.09      5.04 o 
  -2   5   4       20.31        4.65      4.85 o 
  -1   5   4      222.33      283.67      9.28 o 
   0   5   4      334.89      332.01      9.29 o 
   1   5   4       10.67       -0.59      3.68 o 
   2   5   4     2379.63     2418.44     27.26 o 
   3   5   4       43.30       61.92      6.38 o 
   4   5   4      818.00      915.71     22.36 o 
   5   5   4        2.23        9.78      6.10 o 
   6   5   4        0.60       -7.31      7.31 o 
   7   5   4       13.09       20.49      6.73 o 
  -7   6   4       16.67       11.38      8.88 o 
  -6   6   4       57.79       52.33     11.81 o 
  -4   6   4       14.48       27.20      5.71 o 
  -3   6   4       98.41       96.20      8.57 o 
  -2   6   4      596.43      696.15     16.20 o 
  -1   6   4      317.17      338.05     10.42 o 
   0   6   4      597.02      638.33     13.18 o 
   1   6   4      636.85      644.78     13.73 o 
   2   6   4     3749.76     3995.47     37.59 o 
   3   6   4        0.36        0.00      4.30 o 
   4   6   4      561.40      583.16     18.97 o 
   5   6   4        4.25       17.21      6.49 o 
   6   6   4       36.81       32.62      9.15 o 
   7   6   4       41.56       40.56      7.63 o 
  -7   7   4       47.21        9.07      9.62 o 
  -6   7   4       11.75        0.94      8.45 o 
  -5   7   4      131.95      148.63     13.50 o 
  -4   7   4        7.42       10.29      5.75 o 
  -3   7   4     1577.33     1785.60     31.37 o 
  -2   7   4      111.32       69.65      7.04 o 
  -1   7   4       84.11       82.08      6.81 o 
   0   7   4      302.63      241.52      9.36 o 
   1   7   4     1872.39     1895.24     24.87 o 
   2   7   4       15.70       11.42      5.16 o 
   3   7   4      277.63      286.38     12.76 o 
   4   7   4       86.94       74.40      8.84 o 
   5   7   4       68.66       62.59      9.39 o 
   6   7   4       29.92       33.09      8.06 o 
   7   7   4       11.16        6.77      5.55 o 
  -7   8   4        0.78       -1.84      6.84 o 
  -6   8   4      100.44       51.13     12.40 o 
  -5   8   4      320.05      362.32     20.16 o 
  -4   8   4      151.94      121.47      8.95 o 
  -3   8   4       17.41       24.13      7.39 o 
  -2   8   4        0.80       -0.51      5.36 o 
  -1   8   4       14.53       26.71      5.67 o 
   0   8   4      895.73      797.37     17.13 o 
   1   8   4      328.40      332.01     12.02 o 
   2   8   4        0.77       -1.88      5.20 o 
   3   8   4        0.09       -2.46      5.55 o 
   4   8   4       22.12       23.07      6.96 o 
   5   8   4      150.15      131.42     12.52 o 
   6   8   4      170.74      170.33     13.58 o 
   7   8   4       34.25       18.03      6.96 o 
  -7   9   4        9.11        1.64      7.35 o 
  -6   9   4       10.10       22.68      8.64 o 
  -5   9   4        0.52        6.41      9.11 o 
  -4   9   4        0.83       -0.31      7.61 o 
  -3   9   4     1404.17     1358.39     30.23 o 
  -2   9   4        8.02       -3.17      6.10 o 
  -1   9   4     1415.42     1465.30     25.74 o 
   0   9   4      510.16      468.10     14.54 o 
   1   9   4      633.70      670.46     17.45 o 
   2   9   4     1649.29     1515.66     27.36 o 
   3   9   4        0.09       -3.32      5.55 o 
   4   9   4      196.97      179.23     13.46 o 
   5   9   4        4.18       22.21      7.67 o 
   6   9   4       12.84        4.65      8.06 o 
  -7  10   4        3.66       -6.10      6.10 o 
  -6  10   4       78.06       72.87     11.93 o 
  -5  10   4        2.07       -2.50      8.29 o 
  -4  10   4       14.40        2.26     13.82 o 
  -3  10   4      276.29      300.10     16.01 o 
  -2  10   4     1331.78     1286.07     27.72 o 
  -1  10   4      437.34      457.06     15.91 o 
   0  10   4      457.69      450.02     15.59 o 
   1  10   4       36.16       11.30      5.95 o 
   2  10   4       14.77        7.24      5.98 o 
   3  10   4      120.33      132.20     11.35 o 
   4  10   4      122.99      140.06     12.56 o 
   5  10   4       90.14      110.12     11.66 o 
   6  10   4       75.66       59.42     10.33 o 
  -7  11   4        1.40       -5.63      5.63 o 
  -6  11   4       86.97      101.20     12.09 o 
  -5  11   4        7.25       30.00      8.68 o 
  -4  11   4        4.70        3.55     11.03 o 
  -3  11   4       91.94      109.22     11.70 o 
  -2  11   4      286.00      323.84     15.54 o 
  -1  11   4       53.63       55.19      8.14 o 
   0  11   4      165.31      165.41     11.27 o 
   1  11   4       37.41       27.30      7.00 o 
   2  11   4     2089.97     2146.52     37.64 o 
   3  11   4       81.90      102.53     10.48 o 
   4  11   4       23.17       42.75      9.27 o 
   5  11   4       67.77       70.53     11.19 o 
   6  11   4        0.55        4.15      6.41 o 
  -6  12   4      104.38      122.88     11.85 o 
  -5  12   4        1.02        7.12      8.41 o 
  -4  12   4      186.36      178.35     14.40 o 
  -3  12   4        0.01        2.27      6.92 o 
  -2  12   4     1600.82     1698.06     34.69 o 
  -1  12   4        3.28       25.46      7.55 o 
   0  12   4       59.19       64.23      8.45 o 
   1  12   4      145.29      122.39     10.84 o 
   2  12   4       65.40       28.20      8.68 o 
   3  12   4        7.63        9.82      7.86 o 
   4  12   4      624.85      597.68     24.65 o 
   5  12   4        5.75       -3.36      8.33 o 
   6  12   4       22.67       39.19      8.76 o 
  -6  13   4       85.39       67.21     10.87 o 
  -5  13   4       58.95       55.58     10.48 o 
  -4  13   4       52.99       34.91     14.49 o 
  -3  13   4       10.26       -7.31      7.31 o 
  -2  13   4       54.71       28.44      9.00 o 
  -1  13   4       15.38       30.86      8.21 o 
   0  13   4     1258.01     1190.77     29.03 o 
   1  13   4      193.98      179.12     12.95 o 
   2  13   4     1323.19     1421.41     34.57 o 
   3  13   4       10.40        7.94      8.72 o 
   4  13   4       66.08       51.20     12.63 o 
   5  13   4       17.49       14.59      9.43 o 
   6  13   4       12.01       18.15      7.04 o 
  -6  14   4       14.78       15.25      7.16 o 
  -5  14   4        5.45        8.25      7.86 o 
  -4  14   4      339.62      374.32     30.75 o 
  -3  14   4      270.83      297.52     17.14 o 
  -2  14   4     1105.71     1079.94     29.91 o 
  -1  14   4      193.79      198.88     13.38 o 
   0  14   4      133.65      136.04     12.17 o 
   1  14   4      103.98       94.71     11.62 o 
   2  14   4        7.23       -0.27      8.60 o 
   3  14   4      269.52      265.77     18.12 o 
   4  14   4      319.29      332.56     20.40 o 
   5  14   4       59.78       58.28      9.86 o 
  -6  15   4       74.33       50.11      8.21 o 
  -5  15   4       15.36       26.09      8.02 o 
  -4  15   4        0.09        7.24      5.47 o 
  -3  15   4      111.16       96.04     12.75 o 
  -2  15   4      439.76      470.44     21.03 o 
  -1  15   4       14.26       16.89      8.29 o 
   0  15   4       21.82       14.04      8.49 o 
   1  15   4      316.38      309.39     18.05 o 
   2  15   4      848.81      886.85     29.65 o 
   3  15   4      333.67      398.39     21.45 o 
   4  15   4      245.98      261.29     18.04 o 
   5  15   4       71.93       76.71     11.27 o 
  -5  16   4        6.09        0.90      7.08 o 
  -4  16   4      335.61      332.97     29.87 o 
  -3  16   4       12.58       26.40      8.76 o 
  -2  16   4       80.09       88.17     12.17 o 
  -1  16   4      140.16      140.50     13.34 o 
   0  16   4       49.43       84.68     11.38 o 
   1  16   4      213.14      198.06     15.11 o 
   2  16   4        6.80        3.09      8.53 o 
   3  16   4      733.61      800.20     28.54 o 
   4  16   4        3.71       10.72      8.13 o 
   5  16   4        5.51        1.64      7.27 o 
  -5  17   4       12.08        5.91      6.41 o 
  -4  17   4        0.02       12.78      5.21 o 
  -3  17   4       13.22       25.07      8.92 o 
  -2  17   4      159.25      132.60     13.26 o 
  -1  17   4        4.51       -0.78      7.94 o 
   0  17   4       25.64       47.60      9.86 o 
   1  17   4      772.76      818.03     27.37 o 
   2  17   4       10.08       -8.72      8.72 o 
   3  17   4       51.60       29.80     10.13 o 
   4  17   4        1.55       14.94      7.59 o 
  -4  18   4       45.02       40.37      6.55 o 
  -3  18   4       10.57       -0.86      6.69 o 
  -2  18   4       74.78       80.31     10.91 o 
  -1  18   4       61.57       55.19     10.25 o 
   0  18   4        5.69       -7.67      7.67 o 
   1  18   4        0.26       -7.90      7.90 o 
   2  18   4        4.68       -0.66      7.43 o 
   3  18   4       67.91       63.72      9.62 o 
   4  18   4       16.48       34.73      7.08 o 
  -4  19   4       16.03       25.88      7.27 o 
  -3  19   4       55.15       76.82      9.66 o 
  -2  19   4       16.19       22.60      8.29 o 
  -1  19   4       11.64       -7.70      7.70 o 
   0  19   4       25.33       -2.74      7.90 o 
   1  19   4       11.94       31.21      8.60 o 
   2  19   4        0.86       -6.45      6.45 o 
   3  19   4        0.03       -6.41      6.41 o 
  -3  20   4       42.81        4.34      6.84 o 
  -2  20   4        0.02       -6.45      6.45 o 
  -1  20   4        8.52       16.07      7.39 o 
   0  20   4        2.00        2.03      7.12 o 
   1  20   4       15.81       18.73      7.98 o 
   2  20   4        8.29       11.77      6.14 o 
   3  20   4        0.06        7.47      5.28 o 
  -3  21   4        7.86        5.40      5.75 o 
  -2  21   4        5.60        4.97      6.45 o 
  -1  21   4       17.60       42.12      7.67 o 
   0  21   4        1.41       -1.68      5.94 o 
   1  21   4        2.14       -2.62      5.91 o 
   2  21   4       52.40       53.47      7.82 o 
  -1  22   4        0.00        9.62      5.75 o 
   0  22   4       40.61       40.68      7.63 o 
   1  22   4        3.86       17.17      5.63 o 
  -7   0   5       38.52       52.76     10.87 o 
  -5   0   5       22.07       32.70      8.53 o 
  -3   0   5        3.44       -4.18      4.18 o 
  -1   0   5     2221.29     2166.09     20.20 o 
   1   0   5      808.76      765.95     12.85 o 
   3   0   5      940.41     1065.78     20.46 o 
   5   0   5       12.70        7.98      6.49 o 
   7   0   5        3.77        9.50      6.96 o 
  -8   1   5        1.07       -6.49      6.49 o 
  -7   1   5        0.15       -7.90      7.90 o 
  -6   1   5       65.72       37.32     10.83 o 
  -5   1   5       28.90       26.52      7.94 o 
  -4   1   5       68.86       97.78     19.66 o 
  -3   1   5      171.46      173.77      8.61 o 
  -2   1   5     2068.24     2028.63     15.99 o 
  -1   1   5     1941.94     1966.88     19.72 o 
   0   1   5     1185.49      959.67     13.44 o 
   1   1   5     1055.53      993.19     14.60 o 
   2   1   5      623.30      534.38     12.55 o 
   3   1   5      229.25      252.52     10.61 o 
   4   1   5       54.40       57.38      7.51 o 
   5   1   5       62.36       44.43      8.37 o 
   6   1   5       18.68       31.33      8.21 o 
   7   1   5        0.65       -2.15      6.06 o 
  -8   2   5       31.80        4.54      7.74 o 
  -7   2   5       59.53       26.21     10.64 o 
  -6   2   5        1.78       20.10      9.07 o 
  -5   2   5        3.65       -7.04      7.04 o 
  -4   2   5       12.18       -4.53      4.53 o 
  -3   2   5       23.93       24.95      5.32 o 
  -2   2   5      211.87      202.02      5.76 o 
  -1   2   5       55.31       49.57      4.73 o 
   0   2   5      301.54      199.37      7.13 o 
   1   2   5        7.07        4.58      3.36 o 
   2   2   5      483.57      449.32     11.76 o 
   3   2   5     1426.30     1411.71     23.64 o 
   4   2   5     1097.99     1146.82     24.81 o 
   5   2   5        8.89       19.40      7.35 o 
   6   2   5        3.49       -6.96      6.96 o 
   7   2   5        9.67       16.39      6.49 o 
  -7   3   5       11.11       -8.96      8.96 o 
  -5   3   5       38.96       53.15      9.78 o 
  -4   3   5      430.62      472.57     17.00 o 
  -3   3   5       94.97      121.75      8.22 o 
  -2   3   5     1364.72     1231.63     13.42 o 
  -1   3   5     6635.74     6651.65     39.64 o 
   0   3   5        4.74       -3.68      3.68 o 
   1   3   5        2.12       -0.47      3.68 o 
   2   3   5      846.52      904.67     16.45 o 
   3   3   5      643.02      725.51     17.33 o 
   4   3   5      125.12      124.96      9.70 o 
   5   3   5      178.42      200.50     13.54 o 
   6   3   5       42.28       23.47      8.84 o 
   7   3   5        0.04       21.74      6.37 o 
  -7   4   5       57.18       24.56     11.38 o 
  -6   4   5       13.94       34.57     11.38 o 
  -5   4   5        3.74       10.48      8.10 o 
  -4   4   5        4.96        5.28      6.84 o 
  -3   4   5      477.82      513.96     15.21 o 
  -2   4   5      930.26      960.20     15.27 o 
  -1   4   5       58.79       56.84      5.32 o 
   0   4   5     1492.63     1362.60     17.83 o 
   1   4   5       40.42       40.56      4.58 o 
   2   4   5     1499.85     1412.89     21.19 o 
   3   4   5      429.71      512.76     14.93 o 
   4   4   5      705.52      757.07     20.86 o 
   5   4   5      167.84      217.05     13.54 o 
   6   4   5       94.78       97.72     10.76 o 
   7   4   5        3.39       10.87      5.79 o 
  -7   5   5       41.74       56.63     11.03 o 
  -5   5   5        9.79       27.73      8.68 o 
  -4   5   5      413.87      377.56     12.03 o 
  -3   5   5      160.21      137.01      9.31 o 
  -2   5   5     1610.66     1515.89     20.51 o 
  -1   5   5        5.53       -0.31      3.99 o 
   0   5   5     1549.08     1329.07     18.81 o 
   1   5   5      503.07      515.39     12.55 o 
   2   5   5     1909.54     1790.33     24.89 o 
   3   5   5        3.07       -2.97      4.69 o 
   4   5   5      416.26      437.78     16.88 o 
   5   5   5      152.14      167.97     12.48 o 
   6   5   5      248.99      282.58     16.05 o 
   7   5   5        9.00        1.56      5.36 o 
  -7   6   5        0.12       -5.87      7.63 o 
  -5   6   5      176.73      210.87     16.04 o 
  -4   6   5      132.93      125.03      8.13 o 
  -3   6   5       36.93       43.81      7.59 o 
  -2   6   5      105.82      142.17      6.02 o 
  -1   6   5     3017.26     2920.17     30.26 o 
   0   6   5       75.06       76.25      6.14 o 
   1   6   5      222.39      178.13      8.53 o 
   2   6   5    14118.30    15433.56     80.95 o 
   3   6   5       13.98        8.72      5.08 o 
   4   6   5     1043.61     1064.22     25.71 o 
   5   6   5       33.31       29.53      8.17 o 
   6   6   5       91.40      121.11     11.54 o 
   7   6   5        0.34        1.53      5.24 o 
  -7   7   5       30.56       24.87      9.07 o 
  -6   7   5       14.75       21.43      9.93 o 
  -5   7   5       12.09       18.19     10.05 o 
  -4   7   5      405.03      470.32     14.21 o 
  -3   7   5        6.99       16.39      6.61 o 
  -2   7   5     1071.00     1099.78     15.50 o 
  -1   7   5     1124.33     1119.87     20.21 o 
   0   7   5    16306.76    17548.89     82.14 o 
   1   7   5       14.99       24.80      5.40 o 
   2   7   5      134.49      129.28      8.96 o 
   3   7   5      997.01     1024.52     23.75 o 
   4   7   5      183.96      190.88     12.64 o 
   5   7   5        0.05        1.76      6.77 o 
   6   7   5      149.25      154.27     13.03 o 
   7   7   5        4.71       -5.20      5.20 o 
  -7   8   5        5.07        2.58      7.12 o 
  -6   8   5       80.36       80.19     12.13 o 
  -5   8   5      136.57      141.28     14.20 o 
  -4   8   5      468.72      498.31     15.71 o 
  -3   8   5      216.07      216.40     13.23 o 
  -2   8   5     1001.73     1151.13     17.09 o 
  -1   8   5      169.54      129.46      9.00 o 
   0   8   5      807.26      733.05     17.03 o 
   1   8   5       31.66       48.03      6.14 o 
   2   8   5     3024.41     2959.10     37.28 o 
   3   8   5      253.41      238.46     13.00 o 
   4   8   5      377.21      425.01     18.40 o 
   5   8   5       14.01       24.99      8.06 o 
   6   8   5       31.20       56.75      8.76 o 
  -7   9   5        6.06       -6.88      6.88 o 
  -6   9   5       16.81        8.60      9.54 o 
  -5   9   5        0.47       -9.31      9.31 o 
  -4   9   5       41.60       33.83      8.57 o 
  -3   9   5       19.16       25.26      7.63 o 
  -2   9   5     1398.48     1438.56     20.19 o 
  -1   9   5      388.56      354.07     13.91 o 
   0   9   5     1121.27     1203.66     23.54 o 
   1   9   5      467.05      406.68     14.26 o 
   2   9   5      433.48      388.20     14.81 o 
   3   9   5      149.20      185.82     11.78 o 
   4   9   5       33.52       48.85      8.84 o 
   5   9   5       16.14       23.11      8.29 o 
   6   9   5       37.47       49.83      8.92 o 
  -7  10   5        3.21        5.55      6.14 o 
  -6  10   5        5.60       -3.36      9.03 o 
  -5  10   5       21.94       30.19      9.86 o 
  -4  10   5      155.74      123.47      9.51 o 
  -3  10   5      492.19      497.70     20.49 o 
  -2  10   5      517.22      558.74     19.59 o 
  -1  10   5      390.95      413.42     16.10 o 
   0  10   5      232.22      263.95     12.76 o 
   1  10   5      209.57      166.54     10.80 o 
   2  10   5      552.71      553.95     18.57 o 
   3  10   5      147.06      197.20     12.87 o 
   4  10   5       29.58       29.22      8.76 o 
   5  10   5       58.51       41.50     10.37 o 
   6  10   5        4.75       -6.34      6.34 o 
  -7  11   5       18.55       35.75      7.12 o 
  -6  11   5       23.33       31.64      9.27 o 
  -5  11   5       19.70       21.55     10.91 o 
  -4  11   5        0.94       -6.05      6.05 o 
  -3  11   5       27.85       17.91      8.33 o 
  -2  11   5      212.20      165.16     12.95 o 
  -1  11   5      524.95      502.52     18.14 o 
   0  11   5      314.06      324.12     14.72 o 
   1  11   5      137.43      123.45     10.45 o 
   2  11   5        0.80       -2.19      6.41 o 
   3  11   5       15.08       27.06      7.63 o 
   4  11   5       30.78       19.87      9.35 o 
   5  11   5       11.93        7.70      7.31 o 
   6  11   5        8.19       -6.06      6.06 o 
  -6  12   5        0.02        5.20      6.92 o 
  -5  12   5      101.95      124.67     13.57 o 
  -4  12   5        1.50        0.50     12.73 o 
  -3  12   5       89.41      108.98     12.52 o 
  -2  12   5        1.92       -5.28      7.47 o 
  -1  12   5      302.89      322.25     16.29 o 
   0  12   5       87.04      104.72     10.64 o 
   1  12   5       17.58       15.29      7.47 o 
   2  12   5      382.12      378.47     17.70 o 
   3  12   5        2.44       -1.45      7.94 o 
   4  12   5        1.17       22.84      8.88 o 
   5  12   5        7.58       23.19      8.13 o 
   6  12   5        0.48       -1.33      5.98 o 
  -6  13   5       51.91       48.66      9.39 o 
  -5  13   5       18.34       -5.98      7.90 o 
  -4  13   5       16.78       24.99      6.70 o 
  -3  13   5       58.24       55.27     10.80 o 
  -2  13   5       75.34       87.62     11.30 o 
  -1  13   5      165.35      152.45     12.56 o 
   0  13   5       42.09       45.84      8.84 o 
   1  13   5      122.47      119.99     11.74 o 
   2  13   5      272.18      294.67     16.95 o 
   3  13   5       35.61       64.42     10.40 o 
   4  13   5      106.13      104.92     12.99 o 
   5  13   5        0.46        2.07      7.20 o 
  -6  14   5       49.31       12.20      6.92 o 
  -5  14   5       49.55       64.42     10.09 o 
  -4  14   5      141.32      150.57     13.36 o 
  -3  14   5        8.51        1.99      8.53 o 
  -2  14   5       38.04       35.28     10.21 o 
  -1  14   5       25.81       43.88      8.41 o 
   0  14   5     1662.98     1691.92     37.40 o 
   1  14   5        2.98       32.46      8.25 o 
   2  14   5      488.34      493.79     22.68 o 
   3  14   5      148.93      152.75     15.49 o 
   4  14   5       44.39       37.67     11.54 o 
   5  14   5       10.65        3.52      7.82 o 
  -5  15   5        6.51        7.04      7.47 o 
  -4  15   5      242.17      259.64     15.56 o 
  -3  15   5       27.47       21.82     10.52 o 
  -2  15   5      874.42      948.15     29.96 o 
  -1  15   5       31.81       58.28     10.44 o 
   0  15   5       94.74       98.97     12.32 o 
   1  15   5        1.02        9.15      9.23 o 
   2  15   5      167.80      156.16     14.59 o 
   3  15   5      254.81      267.87     18.51 o 
   4  15   5        0.56       -8.17      8.17 o 
   5  15   5      116.02      144.09     12.13 o 
  -5  16   5        2.59        2.27      6.34 o 
  -4  16   5       48.40       48.75      6.98 o 
  -3  16   5        0.19       10.21      8.17 o 
  -2  16   5        4.40       12.94      8.41 o 
  -1  16   5      157.50      133.42     13.97 o 
   0  16   5     1116.40     1152.81     32.42 o 
   1  16   5      532.85      544.23     23.15 o 
   2  16   5      504.27      523.56     23.50 o 
   3  16   5      568.61      612.89     25.47 o 
   4  16   5       52.73       45.49     10.25 o 
   5  16   5       25.07       24.48      7.47 o 
  -5  17   5        1.19        6.77      6.22 o 
  -4  17   5       81.25       64.42     19.99 o 
  -3  17   5       44.37       38.10      9.39 o 
  -2  17   5      315.20      291.22     17.54 o 
  -1  17   5       11.72       10.60      8.84 o 
   0  17   5       20.90       35.16      9.46 o 
   1  17   5      203.50      231.51     16.04 o 
   2  17   5        8.96       23.11      9.42 o 
   3  17   5        2.12       -4.50      7.94 o 
   4  17   5       25.94       26.13      7.74 o 
  -4  18   5        0.39        6.51      4.35 o 
  -3  18   5        7.25       20.88      7.90 o 
  -2  18   5       12.46       13.10      7.82 o 
  -1  18   5      669.38      671.49     24.73 o 
   0  18   5        7.03        0.31      7.55 o 
   1  18   5        5.60       -7.74      7.74 o 
   2  18   5      245.23      278.94     17.14 o 
   3  18   5       51.89       41.15      8.96 o 
   4  18   5        0.34        2.39      5.44 o 
  -4  19   5        1.00       -0.72      6.67 o 
  -3  19   5       86.26       89.42     10.52 o 
  -2  19   5       40.75       53.86      8.88 o 
  -1  19   5        2.87       18.18      7.82 o 
   0  19   5       48.98       46.94     10.05 o 
   1  19   5       58.33       63.13      9.97 o 
   2  19   5        5.93       24.05      7.59 o 
   3  19   5       22.27       30.31      7.35 o 
  -3  20   5        3.45       13.22      6.18 o 
  -2  20   5        2.23       10.25      7.23 o 
  -1  20   5       33.95       54.05      9.07 o 
   0  20   5        1.00        7.16      6.53 o 
   1  20   5        9.00        1.72      7.04 o 
   2  20   5       47.81       34.54      8.53 o 
   3  20   5       14.28        9.70      5.71 o 
  -2  21   5       38.43       26.56      7.04 o 
  -1  21   5        4.28        3.52      6.18 o 
   0  21   5        8.94       10.01      7.35 o 
   1  21   5       34.53       37.08      7.63 o 
   2  21   5       18.71       15.29      6.73 o 
  -1  22   5        0.32       10.75      5.20 o 
   0  22   5       13.05       29.45      6.02 o 
  -6   0   6       45.94       48.81     11.38 o 
  -4   0   6     1000.38      952.21     22.53 o 
  -2   0   6     3549.32     3472.84     24.18 o 
   0   0   6     7825.68     8202.24     44.65 o 
   2   0   6      176.80      166.14      8.22 o 
   4   0   6      438.39      426.19     16.61 o 
   6   0   6       22.99       23.07      8.21 o 
  -7   1   6        4.78       -3.13      8.84 o 
  -5   1   6        0.85       -5.94      5.94 o 
  -4   1   6      986.80      974.68     23.63 o 
  -3   1   6       79.53       68.34      6.49 o 
  -2   1   6       39.21       43.92      7.20 o 
  -1   1   6       51.83       48.04      5.05 o 
   0   1   6     1312.50     1376.52     17.77 o 
   1   1   6      507.63      540.89     12.19 o 
   2   1   6     4432.41     4546.78     38.86 o 
   3   1   6      178.65      223.77     10.41 o 
   4   1   6      557.79      609.95     19.67 o 
   5   1   6        0.61       13.34      6.57 o 
   6   1   6      119.86      145.26     12.28 o 
   7   1   6        0.07       -5.94      5.94 o 
  -7   2   6        1.85       -8.21      8.21 o 
  -6   2   6        0.11       20.80      9.85 o 
  -5   2   6       11.73       18.65      7.63 o 
  -4   2   6        8.40        1.59     11.18 o 
  -3   2   6      572.46      653.72     16.62 o 
  -2   2   6      785.75      688.97     10.35 o 
  -1   2   6      569.38      558.29     12.04 o 
   0   2   6     3750.56     3554.72     29.23 o 
   1   2   6     1538.58     1373.63     19.20 o 
   2   2   6      824.70      797.94     16.60 o 
   3   2   6      197.61      202.14     10.37 o 
   4   2   6      440.40      475.18     17.43 o 
   5   2   6       28.36       33.17      8.57 o 
   6   2   6        0.18        7.98      7.12 o 
   7   2   6       16.27        8.68      6.22 o 
  -7   3   6        0.81        8.02      7.74 o 
  -5   3   6        9.03       -5.75      7.59 o 
  -4   3   6      159.55      173.11     11.27 o 
  -3   3   6      484.57      450.81     14.62 o 
  -2   3   6     1425.05     1576.17     23.27 o 
  -1   3   6       98.26       81.66      6.10 o 
   0   3   6      735.82      738.16     13.86 o 
   1   3   6     2826.16     2812.67     28.00 o 
   2   3   6      174.57      218.66      9.39 o 
   3   3   6     1503.85     1647.14     27.38 o 
   4   3   6      544.52      581.58     19.20 o 
   5   3   6        0.21       -6.84      6.84 o 
   6   3   6      151.89      156.70     12.99 o 
   7   3   6        0.59        9.66      5.20 o 
  -7   4   6        5.43       -8.37      8.53 o 
  -6   4   6      124.13      124.25     14.24 o 
  -5   4   6        0.05       -6.73      7.23 o 
  -4   4   6        3.79        5.37     12.30 o 
  -3   4   6      110.03       90.53      7.82 o 
  -2   4   6      629.77      706.01     11.40 o 
  -1   4   6     1437.48     1410.55     20.49 o 
   0   4   6     2936.98     3115.39     29.18 o 
   1   4   6      569.46      485.02     12.47 o 
   2   4   6       37.41       32.82      5.16 o 
   3   4   6        0.50       -2.46      4.69 o 
   4   4   6        0.48       -5.71      5.71 o 
   5   4   6       65.18       69.31     10.29 o 
   6   4   6        3.17        5.59      7.47 o 
   7   4   6       23.77        2.19      6.49 o 
  -7   5   6       80.26       41.43     12.13 o 
  -6   5   6      236.93      224.88     18.28 o 
  -5   5   6       36.49       15.64      9.27 o 
  -4   5   6      438.59      484.32     13.56 o 
  -3   5   6     1610.30     1738.45     29.44 o 
  -2   5   6        6.31        5.28      3.32 o 
  -1   5   6      502.77      559.24     13.96 o 
   0   5   6     1223.78     1324.37     20.34 o 
   1   5   6     1216.59     1291.20     20.73 o 
   2   5   6     1386.27     1589.79     24.86 o 
   3   5   6        1.22       23.27      5.71 o 
   4   5   6       36.01       48.81      7.39 o 
   5   5   6       69.24       62.19     10.05 o 
   6   5   6       47.63       46.90      9.11 o 
   7   5   6       19.61       17.09      5.91 o 
  -7   6   6       13.16        3.32      8.76 o 
  -6   6   6        7.45       -9.03      9.03 o 
  -5   6   6       87.24      109.49     13.10 o 
  -4   6   6       21.84       32.50      6.11 o 
  -3   6   6       22.99       26.01      6.34 o 
  -2   6   6      508.75      488.26     10.46 o 
  -1   6   6      743.83      719.41     16.09 o 
   0   6   6      912.87      924.60     18.03 o 
   1   6   6     2534.36     2614.16     30.97 o 
   2   6   6      160.70      170.03      9.67 o 
   3   6   6       15.36       22.53      6.06 o 
   4   6   6       45.04       52.57      8.02 o 
   5   6   6        9.46        9.54      6.96 o 
   6   6   6       89.80       79.37      9.39 o 
  -7   7   6       84.42       82.73     11.46 o 
  -6   7   6       27.43       53.07     11.50 o 
  -5   7   6        3.24       11.46      9.31 o 
  -4   7   6      214.31      233.89     13.03 o 
  -3   7   6       36.76       37.16      7.71 o 
  -2   7   6     1376.19     1395.66     18.19 o 
  -1   7   6        2.02       -4.89      4.89 o 
   0   7   6     3160.51     3095.38     34.11 o 
   1   7   6        7.95       11.50      4.89 o 
   2   7   6       14.01       28.12      6.22 o 
   3   7   6      615.50      628.09     19.60 o 
   4   7   6      430.48      468.71     18.84 o 
   5   7   6       92.74       95.33     10.87 o 
   6   7   6        3.03       30.89      6.57 o 
  -7   8   6        8.75       10.40      7.55 o 
  -6   8   6       20.03       30.58     10.29 o 
  -5   8   6       82.31       62.12     12.36 o 
  -4   8   6       30.52       20.47      6.19 o 
  -3   8   6       17.40        7.94      7.20 o 
  -2   8   6     1947.18     1827.32     22.10 o 
  -1   8   6        1.95        9.23      5.55 o 
   0   8   6      204.38      207.60     10.10 o 
   1   8   6      117.74      118.98      8.49 o 
   2   8   6      280.59      286.73     13.23 o 
   3   8   6        3.61       10.48      6.49 o 
   4   8   6        0.82       -1.72      6.88 o 
   5   8   6        5.46       13.96      7.90 o 
   6   8   6       36.02       20.14      8.37 o 
  -7   9   6       31.82       24.44      7.82 o 
  -6   9   6       21.45       13.14      9.62 o 
  -5   9   6      113.30      123.23     14.79 o 
  -4   9   6      197.92      213.05     11.06 o 
  -3   9   6      112.91      115.92     11.19 o 
  -2   9   6      588.26      606.45     13.84 o 
  -1   9   6        9.27        3.83      6.14 o 
   0   9   6      441.77      400.12     14.73 o 
   1   9   6       45.60       71.81      7.71 o 
   2   9   6      177.40      200.75     11.90 o 
   3   9   6      233.12      237.06     13.89 o 
   4   9   6      424.52      418.21     19.42 o 
   5   9   6      166.29      188.40     13.77 o 
   6   9   6       39.51       43.49      7.94 o 
  -7  10   6        0.00       -5.51      5.51 o 
  -6  10   6       12.24       18.07      9.23 o 
  -5  10   6      173.20      184.96     17.57 o 
  -4  10   6       32.93       51.52      9.58 o 
  -3  10   6       53.32       45.53      9.19 o 
  -2  10   6      469.33      503.57     13.46 o 
  -1  10   6      188.19      152.43     11.23 o 
   0  10   6     2195.80     2058.84     34.04 o 
   1  10   6      395.74      318.30     14.45 o 
   2  10   6      229.67      229.20     13.15 o 
   3  10   6        6.98        7.27      6.96 o 
   4  10   6       43.41       33.83      9.07 o 
   5  10   6       56.36       54.96      9.35 o 
   6  10   6        0.19        4.77      6.80 o 
  -6  11   6       85.66       88.05     11.27 o 
  -5  11   6        4.43        6.22      9.58 o 
  -4  11   6      857.15      935.69     36.92 o 
  -3  11   6       28.70       52.84     10.13 o 
  -2  11   6       88.83       93.26      7.73 o 
  -1  11   6      127.18       96.68     10.45 o 
   0  11   6       13.42       38.83      7.82 o 
   1  11   6       19.25       20.02      7.20 o 
   2  11   6       66.82       67.75      8.92 o 
   3  11   6        2.56        3.99      6.80 o 
   4  11   6      145.46      115.42     12.95 o 
   5  11   6        5.42       -7.51      7.51 o 
   6  11   6       78.43       78.90      9.00 o 
  -6  12   6       24.66       23.74      8.02 o 
  -5  12   6       10.25       14.86      8.96 o 
  -4  12   6      136.68      147.85     10.64 o 
  -3  12   6        9.00       21.08      9.03 o 
  -2  12   6      553.21      553.52     17.98 o 
  -1  12   6        8.38       18.30      7.16 o 
   0  12   6      614.61      665.07     22.38 o 
   1  12   6       19.02       23.97      7.59 o 
   2  12   6      265.24      244.33     15.62 o 
   3  12   6      174.92      189.62     14.67 o 
   4  12   6        0.76        9.19      7.86 o 
   5  12   6        6.33        6.34      7.55 o 
   6  12   6        2.94        0.00      5.71 o 
  -5  13   6       14.63        1.29      8.06 o 
  -4  13   6      578.29      563.87     17.92 o 
  -3  13   6       28.69        1.84      9.54 o 
  -2  13   6       72.33       77.23     28.03 o 
  -1  13   6       21.70       -1.84      8.21 o 
   0  13   6       84.92       80.19     10.37 o 
   1  13   6      434.21      414.25     19.66 o 
   2  13   6      643.27      639.64     24.53 o 
   3  13   6        1.69        6.37      8.60 o 
   4  13   6      134.65      150.78     13.54 o 
   5  13   6        0.62       23.82      7.74 o 
  -6  14   6        0.07        9.07      5.63 o 
  -5  14   6        0.27        1.21      7.31 o 
  -4  14   6      212.56      232.82     11.72 o 
  -3  14   6        8.67       22.49      8.72 o 
  -2  14   6      295.52      299.50     15.85 o 
  -1  14   6       28.12       38.76     10.13 o 
   0  14   6      819.99      817.96     27.53 o 
   1  14   6      139.56      133.30     13.73 o 
   2  14   6       65.34       87.74     12.16 o 
   3  14   6      429.10      459.52     22.40 o 
   4  14   6       99.47       82.11     11.50 o 
   5  14   6        0.31        8.29      7.47 o 
  -5  15   6       22.33       44.74      8.17 o 
  -4  15   6        0.41       11.92      8.08 o 
  -3  15   6       14.39       26.20      8.72 o 
  -2  15   6      293.78      342.43     38.64 o 
  -1  15   6        6.15       18.97      8.41 o 
   0  15   6      819.80      829.21     27.88 o 
   1  15   6     1256.08     1267.69     35.50 o 
   2  15   6       97.22       75.15     12.28 o 
   3  15   6      144.85      152.90     15.22 o 
   4  15   6       60.26       58.63     10.99 o 
   5  15   6       48.99       51.59      8.96 o 
  -5  16   6       17.07       -0.39      6.92 o 
  -4  16   6        0.88       -4.32      5.10 o 
  -3  16   6        0.02        6.02      7.86 o 
  -2  16   6       10.94       17.35      6.45 o 
  -1  16   6      139.56      136.43     13.50 o 
   0  16   6      749.54      764.19     27.36 o 
   1  16   6      815.33      909.66     30.31 o 
   2  16   6        5.62       19.51      9.15 o 
   3  16   6      155.91      201.54     15.53 o 
   4  16   6       35.64       29.57      9.15 o 
  -5  17   6       17.79       16.97      6.37 o 
  -4  17   6       22.93       11.41     18.64 o 
  -3  17   6        2.14        3.21      7.43 o 
  -2  17   6      558.51      576.58     16.98 o 
  -1  17   6      455.62      460.42     22.01 o 
   0  17   6        1.30       -8.88      8.88 o 
   1  17   6       39.18       23.35      9.66 o 
   2  17   6       67.05       77.10     11.15 o 
   3  17   6       94.47      122.68     12.71 o 
   4  17   6        0.10       -1.33      6.53 o 
  -4  18   6       18.18       20.35      4.85 o 
  -3  18   6        4.04       -5.16      6.69 o 
  -2  18   6        6.33       23.34      9.66 o 
  -1  18   6      119.45       96.08     12.32 o 
   0  18   6        0.02        4.93      8.13 o 
   1  18   6      107.75       87.12     11.50 o 
   2  18   6        0.04       19.12      7.43 o 
   3  18   6       19.89       20.57      7.47 o 
  -4  19   6        1.99       15.91      4.18 o 
  -3  19   6       72.41       67.28      9.35 o 
  -2  19   6        0.98       -6.92      6.92 o 
  -1  19   6        7.69        7.20      6.92 o 
   0  19   6       19.82        5.48      8.45 o 
   1  19   6       18.11       11.22      7.98 o 
   2  19   6       10.22       30.62      7.35 o 
   3  19   6        0.01       17.99      5.91 o 
  -3  20   6        4.08        9.39      5.94 o 
  -2  20   6        6.49        1.03      9.15 o 
  -1  20   6        0.02        8.84      6.22 o 
   0  20   6       22.04       25.85      8.02 o 
   1  20   6        0.59       -1.96      6.80 o 
   2  20   6        0.23       -5.32      5.32 o 
  -2  21   6        7.05        8.38      4.07 o 
  -1  21   6        4.72        3.40      5.75 o 
   0  21   6       17.22        9.27      6.34 o 
   1  21   6       14.24       -0.98      6.02 o 
  -7   0   7        1.41       13.34      7.90 o 
  -5   0   7       91.16      102.06     11.46 o 
  -3   0   7      341.45      371.10     13.12 o 
  -1   0   7       12.04       22.02      4.30 o 
   1   0   7      401.96      362.62     17.63 o 
   3   0   7        3.65        3.09      4.89 o 
   5   0   7       96.35       72.80      9.82 o 
   7   0   7        4.50       12.16      6.14 o 
  -7   1   7        5.46        3.75      7.51 o 
  -6   1   7        3.53       19.12      8.84 o 
  -5   1   7       91.06      106.44     11.66 o 
  -4   1   7      110.09      142.72      7.52 o 
  -3   1   7       83.12       92.05      7.39 o 
  -2   1   7        1.16        3.37      9.85 o 
  -1   1   7      563.35      558.25     12.90 o 
   0   1   7       27.98       27.14      4.81 o 
   1   1   7       84.68       90.55      4.45 o 
   2   1   7      399.89      382.45     12.54 o 
   3   1   7      238.68      209.06     11.16 o 
   4   1   7       23.13       20.18      6.57 o 
   5   1   7       10.89       17.99      7.63 o 
   6   1   7        9.85        5.98      7.86 o 
   7   1   7        2.73        5.28      6.22 o 
  -7   2   7        0.87        4.15      7.90 o 
  -6   2   7        1.41       -2.50      9.35 o 
  -5   2   7      176.40      160.20     13.38 o 
  -4   2   7        0.91       17.30      4.87 o 
  -3   2   7      271.74      273.11     11.94 o 
  -2   2   7      320.23      274.11     12.51 o 
  -1   2   7      301.79      222.18      8.89 o 
   0   2   7        2.87       -3.87      3.87 o 
   1   2   7      502.16      505.73      9.26 o 
   2   2   7       23.10       41.69      5.71 o 
   3   2   7       76.63       85.98      8.10 o 
   4   2   7       17.59       21.78      6.84 o 
   5   2   7       23.81       18.54      7.94 o 
   6   2   7       53.04       62.93      9.86 o 
   7   2   7        7.65        6.65      6.22 o 
  -7   3   7        2.83       -7.59      8.21 o 
  -6   3   7       10.78       32.58      9.89 o 
  -5   3   7        4.09        7.27      8.06 o 
  -4   3   7        8.43        7.15      7.20 o 
  -3   3   7      229.75      234.43     11.66 o 
  -2   3   7      425.32      429.74     20.45 o 
  -1   3   7      974.62      842.61     16.42 o 
   0   3   7     2749.06     2509.66     27.22 o 
   1   3   7     3017.72     3127.69     26.46 o 
   2   3   7     3570.46     3701.33     38.81 o 
   3   3   7      209.78      248.99     11.98 o 
   4   3   7       72.36       80.78      9.27 o 
   5   3   7        5.63       -2.23      7.00 o 
   6   3   7        2.94       -1.25      7.04 o 
  -7   4   7        5.67       -2.50      8.41 o 
  -6   4   7       10.54       18.38      9.54 o 
  -5   4   7      108.42      120.73     12.64 o 
  -4   4   7      528.80      600.34     20.49 o 
  -3   4   7      323.20      348.97     14.21 o 
  -2   4   7     2775.93     2953.13     45.22 o 
  -1   4   7      479.82      637.85     15.09 o 
   0   4   7     4788.42     4923.48     40.06 o 
   1   4   7      365.94      284.57     16.14 o 
   2   4   7     1124.91     1200.36     22.51 o 
   3   4   7      978.46     1005.96     23.31 o 
   4   4   7      348.59      353.51     16.33 o 
   5   4   7       11.87       -1.41      6.92 o 
   6   4   7      239.16      247.63     14.76 o 
  -7   5   7       17.44       10.36      8.53 o 
  -6   5   7       33.92       22.18      9.70 o 
  -5   5   7       28.69       39.85      9.70 o 
  -4   5   7       65.39       56.63      6.76 o 
  -3   5   7        6.05       -1.06      5.83 o 
  -2   5   7      250.72      279.47     20.61 o 
  -1   5   7      835.41      997.99     19.67 o 
   0   5   7     7195.58     7876.60     53.93 o 
   1   5   7      331.45      363.91      8.63 o 
   2   5   7      834.50      782.72     18.87 o 
   3   5   7       23.20       25.70      6.22 o 
   4   5   7      128.89      124.69     11.19 o 
   5   5   7       86.46       64.51     10.33 o 
   6   5   7        0.57       -6.57      6.57 o 
  -7   6   7        0.33        3.21      7.39 o 
  -6   6   7       11.87       34.26     10.29 o 
  -5   6   7       21.16       18.38      9.62 o 
  -4   6   7      719.98      794.40     18.08 o 
  -3   6   7       76.17       71.43      8.80 o 
  -2   6   7     1514.71     1641.41     19.63 o 
  -1   6   7     2143.33     2182.81     29.68 o 
   0   6   7        9.77       18.97      5.08 o 
   1   6   7     1953.78     2279.45     25.94 o 
   2   6   7       33.34       41.03      6.84 o 
   3   6   7       51.86       69.19      7.94 o 
   4   6   7      597.26      568.73     20.61 o 
   5   6   7        2.97       -0.12      7.43 o 
   6   6   7      147.30      141.21     11.93 o 
  -7   7   7        5.75       -4.15      7.12 o 
  -6   7   7       63.85       33.44     11.34 o 
  -5   7   7        2.27        2.35      9.35 o 
  -4   7   7       12.41       37.72     14.45 o 
  -3   7   7       46.53       41.42      8.72 o 
  -2   7   7      927.51      920.32     15.51 o 
  -1   7   7        8.24        7.55      5.12 o 
   0   7   7     3626.39     3428.94     38.71 o 
   1   7   7       25.53       27.50      3.98 o 
   2   7   7     1082.91      961.60     22.93 o 
   3   7   7       30.08       40.48      7.63 o 
   4   7   7      417.44      438.13     18.91 o 
   5   7   7       22.62       43.14      8.80 o 
   6   7   7       26.74       20.73      7.24 o 
  -7   8   7        3.60       -1.13      7.27 o 
  -6   8   7      116.93      103.44     14.71 o 
  -5   8   7       13.97       35.39     10.44 o 
  -4   8   7      215.52      228.66     11.35 o 
  -3   8   7      198.06      223.77     13.85 o 
  -2   8   7     3793.28     3958.82     33.93 o 
  -1   8   7        1.66        0.04      5.75 o 
   0   8   7        1.36       20.26      5.79 o 
   1   8   7       69.20       47.21      4.81 o 
   2   8   7       71.52       98.22      9.15 o 
   3   8   7       18.61       31.56      7.51 o 
   4   8   7      330.23      328.50     17.03 o 
   5   8   7        3.70       16.39      7.70 o 
   6   8   7       45.85       35.36      8.06 o 
  -7   9   7       14.30        5.20      6.80 o 
  -6   9   7       30.26       45.76     10.52 o 
  -5   9   7      117.14      129.69     15.02 o 
  -4   9   7      220.46      234.76     14.75 o 
  -3   9   7        5.51        8.06      6.92 o 
  -2   9   7      179.91      219.47      9.25 o 
  -1   9   7      433.34      381.18     15.43 o 
   0   9   7      724.56      782.25     20.94 o 
   1   9   7      641.27      592.93     13.36 o 
   2   9   7      712.20      728.54     21.49 o 
   3   9   7        0.26       12.71      6.41 o 
   4   9   7      270.80      273.83     16.09 o 
   5   9   7        2.06        2.31      7.94 o 
   6   9   7       23.46       24.91      7.35 o 
  -6  10   7       29.79       54.21     10.13 o 
  -5  10   7        1.24        7.20      8.92 o 
  -4  10   7       16.67       47.65     22.90 o 
  -3  10   7      156.76      143.52     14.36 o 
  -2  10   7     1179.02     1279.07     21.69 o 
  -1  10   7       74.42      102.25      9.70 o 
   0  10   7      252.12      250.79     13.47 o 
   1  10   7        2.04        3.11      7.47 o 
   2  10   7       89.81       87.82      9.82 o 
   3  10   7       76.45       73.77      9.39 o 
   4  10   7       71.58       75.22     10.76 o 
   5  10   7        3.97        6.02      6.57 o 
   6  10   7        7.82        6.02      5.87 o 
  -6  11   7        1.96       -7.51      7.51 o 
  -5  11   7       20.13       17.91      9.74 o 
  -4  11   7       42.75       31.99      7.94 o 
  -3  11   7       21.08       20.96      8.49 o 
  -2  11   7       76.63       74.36      8.37 o 
  -1  11   7       60.08       36.77      8.41 o 
   0  11   7      411.03      373.55     16.72 o 
   1  11   7      385.68      412.82     12.86 o 
   2  11   7       10.59        4.54      7.59 o 
   3  11   7       99.44       94.94     11.23 o 
   4  11   7       50.32       35.36      9.70 o 
   5  11   7        1.93       -6.18      6.18 o 
  -6  12   7        9.95        6.73      8.02 o 
  -5  12   7        0.32        4.85      8.72 o 
  -4  12   7       94.23      105.45      9.92 o 
  -3  12   7       47.88       34.11     10.33 o 
  -2  12   7      169.93      187.93     10.38 o 
  -1  12   7      833.52      839.79     26.24 o 
   0  12   7       91.31      108.63     10.88 o 
   1  12   7        7.51       -7.43      7.43 o 
   2  12   7       46.83       22.41      8.92 o 
   3  12   7       11.89       21.55      8.56 o 
   4  12   7        0.21       22.56      8.45 o 
   5  12   7       14.90       12.59      7.08 o 
  -6  13   7       38.35       43.26      7.82 o 
  -5  13   7        0.45        5.94      7.51 o 
  -4  13   7       10.33        8.13     17.19 o 
  -3  13   7       18.16       27.77     11.07 o 
  -2  13   7      222.25      237.01     11.83 o 
  -1  13   7       25.23       19.63      8.68 o 
   0  13   7      253.46      277.55     16.48 o 
   1  13   7      389.95      395.22     19.85 o 
   2  13   7      444.08      437.86     20.99 o 
   3  13   7       88.50       93.81     12.75 o 
   4  13   7        0.21        2.35      7.20 o 
   5  13   7        0.28        6.69      6.41 o 
  -5  14   7       10.79        5.83      6.88 o 
  -4  14   7       38.47       29.57      6.88 o 
  -3  14   7       19.52       11.85      9.62 o 
  -2  14   7       67.27       59.04      8.84 o 
  -1  14   7      728.00      831.75     28.30 o 
   0  14   7       33.90       28.32      9.54 o 
   1  14   7      136.66      172.38     14.91 o 
   2  14   7        2.32       16.50      9.39 o 
   3  14   7      108.53      113.29     13.11 o 
   4  14   7       64.17       43.61      9.50 o 
   5  14   7        4.08       12.55      6.41 o 
  -5  15   7       15.68        6.53      7.00 o 
  -4  15   7       65.65       76.68     16.60 o 
  -3  15   7        0.38       -7.20      7.20 o 
  -2  15   7      239.41      232.23     12.29 o 
  -1  15   7      129.57      155.75     14.91 o 
   0  15   7       73.87       72.64     12.20 o 
   1  15   7      599.04      613.93     25.51 o 
   2  15   7       10.28        8.25      9.31 o 
   3  15   7      100.93       90.29     12.44 o 
   4  15   7        5.25        5.04      6.80 o 
  -5  16   7        2.31        2.70      6.73 o 
  -4  16   7       98.14      103.66      8.25 o 
  -3  16   7       33.62       32.23      9.50 o 
  -2  16   7       22.89       33.78      7.57 o 
  -1  16   7        6.39       -0.51      8.72 o 
   0  16   7      173.04      118.91     14.01 o 
   1  16   7       27.89       27.30     10.40 o 
   2  16   7       33.57       31.45      9.93 o 
   3  16   7       94.76      112.66     12.99 o 
   4  16   7       40.04       41.15      8.96 o 
  -4  17   7        0.49        7.64      4.88 o 
  -3  17   7      131.02      120.15     12.87 o 
  -2  17   7      369.41      327.67     13.41 o 
  -1  17   7      250.67      219.41     16.63 o 
   0  17   7      170.84      187.50     14.79 o 
   1  17   7      235.44      266.21     16.59 o 
   2  17   7        3.57        9.62      7.39 o 
   3  17   7       56.35       68.53     10.09 o 
   4  17   7       61.07       72.01      8.88 o 
  -4  18   7      175.92      144.55     11.35 o 
  -3  18   7       81.78       74.13      9.82 o 
  -2  18   7       47.81       60.19      6.99 o 
  -1  18   7       21.26       41.38      9.07 o 
   0  18   7        0.82       12.59      8.06 o 
   1  18   7        8.32        2.97      8.10 o 
   2  18   7        4.81       14.63      8.21 o 
   3  18   7        5.45       13.37      6.65 o 
  -3  19   7      195.15      192.62     12.44 o 
  -2  19   7       23.80       52.52      5.80 o 
  -1  19   7       73.52       90.95     10.64 o 
   0  19   7       59.43       65.20      9.11 o 
   1  19   7       18.41        5.59      7.35 o 
   2  19   7       63.73       54.41      9.31 o 
  -2  20   7       26.61       24.09      5.75 o 
  -1  20   7       65.34       63.48      9.43 o 
   0  20   7        3.73       11.77      6.41 o 
   1  20   7        4.32       10.68      6.14 o 
   2  20   7       10.11        6.69      5.63 o 
  -1  21   7       22.35       19.75      6.26 o 
   0  21   7        6.01        2.46      5.36 o 
  -6   0   8       59.71       57.38     11.15 o 
  -4   0   8      292.70      350.84     15.62 o 
  -2   0   8      629.25      678.20     11.85 o 
   0   0   8     3095.93     3157.19     32.59 o 
   2   0   8      451.71      417.23     14.14 o 
   4   0   8      384.38      421.84     18.21 o 
   6   0   8     1045.32     1097.06     30.77 o 
  -7   1   8        1.22        5.40      7.08 o 
  -6   1   8        6.22       13.61      8.13 o 
  -4   1   8      159.22      187.35     12.25 o 
  -3   1   8       11.65       15.25      5.79 o 
  -2   1   8     3911.24     4098.87     28.31 o 
  -1   1   8      114.16      127.71      7.83 o 
   0   1   8      160.99      129.93      7.71 o 
   1   1   8      231.00      257.33     12.51 o 
   2   1   8     1035.78      965.95     20.93 o 
   3   1   8       16.01       22.21      6.10 o 
   4   1   8        6.10        1.02      6.45 o 
   5   1   8       98.07      124.91     12.17 o 
   6   1   8      218.03      232.50     14.95 o 
  -7   2   8        0.52       -4.69      6.92 o 
  -5   2   8       63.77       69.51     10.56 o 
  -4   2   8      583.92      573.05     20.30 o 
  -3   2   8      719.14      716.43     19.69 o 
  -2   2   8       89.23      104.92      9.86 o 
  -1   2   8        7.34        9.43      4.54 o 
   0   2   8     1698.01     1808.50     25.18 o 
   1   2   8     1646.53     1759.98     22.03 o 
   2   2   8     1319.00     1258.69     24.02 o 
   3   2   8      386.96      390.75     15.82 o 
   4   2   8      208.63      193.68     13.23 o 
   5   2   8       16.05       38.37      8.37 o 
   6   2   8      387.69      408.34     19.19 o 
  -7   3   8        1.22       -7.51      7.51 o 
  -6   3   8        5.60        3.75      8.37 o 
  -5   3   8       36.12       51.74     10.29 o 
  -4   3   8      463.38      518.89     13.94 o 
  -3   3   8      274.92      290.05     13.47 o 
  -2   3   8     4778.73     5046.21     33.03 o 
  -1   3   8      114.46       92.57      7.04 o 
   1   3   8      549.86      502.28     21.68 o 
   2   3   8      145.02      129.12      9.08 o 
   3   3   8        0.56        6.65      5.75 o 
   4   3   8        0.22       -6.22      6.22 o 
   5   3   8      227.18      223.15     14.99 o 
   6   3   8      130.81      125.28     11.35 o 
  -7   4   8        0.15       -7.74      7.74 o 
  -6   4   8       96.57       94.04     12.91 o 
  -5   4   8       60.95       97.83     11.70 o 
  -4   4   8      217.50      272.29     10.79 o 
  -3   4   8      130.55      104.90      9.66 o 
  -2   4   8      411.72      501.50     13.69 o 
  -1   4   8     1490.00     1537.42     24.72 o 
   0   4   8      196.50      191.12      9.82 o 
   1   4   8       41.41       61.91      4.52 o 
   2   4   8      188.58      180.37     10.21 o 
   3   4   8      136.50      159.32     10.45 o 
   4   4   8       51.17       60.90      9.31 o 
   5   4   8      103.27      102.53     11.38 o 
   6   4   8       98.45       86.61     10.13 o 
  -7   5   8        9.33       -0.70      8.13 o 
  -6   5   8        1.68       20.80      8.56 o 
  -5   5   8       29.11       19.13     10.40 o 
  -4   5   8      123.41       96.13     11.66 o 
  -3   5   8      224.71      232.80     12.84 o 
  -2   5   8       22.80       11.29      4.09 o 
  -1   5   8     1556.43     1603.12     26.41 o 
   0   5   8        5.76       -2.35      4.89 o 
   1   5   8      289.35      302.28      8.58 o 
   2   5   8      170.63      200.67     11.11 o 
   3   5   8       45.03       50.96      8.06 o 
   4   5   8      146.91      144.92     12.40 o 
   5   5   8       10.09       -1.99      7.86 o 
   6   5   8        5.33       -6.30      6.30 o 
  -7   6   8       11.16        7.70      7.27 o 
  -6   6   8       16.97       22.92     10.44 o 
  -5   6   8      114.73      106.18     14.24 o 
  -4   6   8      269.73      286.82     12.19 o 
  -3   6   8       14.45       38.33      7.12 o 
  -2   6   8       27.19       21.95     11.48 o 
  -1   6   8      840.54     1022.47     22.29 o 
   0   6   8        9.18        4.58      4.85 o 
   1   6   8        9.68        2.19      3.51 o 
   2   6   8        2.44        5.83      5.44 o 
   3   6   8       62.56       53.16      8.33 o 
   4   6   8       24.83       35.36      8.41 o 
   5   6   8      198.50      191.75     13.81 o 
   6   6   8       85.63       90.83      9.66 o 
  -7   7   8        3.09       16.66      7.70 o 
  -6   7   8        8.76        4.22      8.72 o 
  -5   7   8       21.09       28.51     10.25 o 
  -4   7   8        6.12        1.09      5.53 o 
  -3   7   8      606.91      785.21     23.87 o 
  -2   7   8       19.31       17.51      7.82 o 
  -1   7   8      289.32      215.84     11.31 o 
   0   7   8      200.49      200.54     11.12 o 
   1   7   8        0.44       -0.37      5.57 o 
   2   7   8       56.69       69.59      8.17 o 
   3   7   8      113.89      107.08     10.33 o 
   4   7   8      158.01      160.03     12.48 o 
   5   7   8       87.22       89.74     10.87 o 
   6   7   8       11.09       -4.15      6.18 o 
  -7   8   8       10.92       32.26      7.39 o 
  -6   8   8        4.30       17.09      8.68 o 
  -5   8   8       38.48       66.26     12.28 o 
  -4   8   8       60.60       73.85      8.45 o 
  -3   8   8      116.96      146.91     12.13 o 
  -2   8   8      519.23      531.76     13.35 o 
  -1   8   8      220.65      246.23     12.68 o 
   0   8   8       32.43       63.99      7.82 o 
   1   8   8      219.35      230.81     21.96 o 
   2   8   8      539.19      567.97     19.32 o 
   3   8   8      362.36      373.50     17.82 o 
   4   8   8       62.51       43.85      9.43 o 
   5   8   8       19.91       14.47      7.82 o 
   6   8   8        1.06        0.08      5.75 o 
  -6   9   8        3.01        4.18      9.31 o 
  -5   9   8        1.98       -9.27      9.27 o 
  -4   9   8      372.11      395.91     15.19 o 
  -3   9   8       70.39       80.11     10.44 o 
  -2   9   8       38.96       40.94      6.32 o 
  -1   9   8      174.12      182.24     12.09 o 
   0   9   8      554.19      589.29     19.01 o 
   1   9   8       18.88       35.74      5.31 o 
   2   9   8        6.01        7.20      6.96 o 
   3   9   8       32.95       33.01      9.15 o 
   4   9   8        2.97       30.82      7.82 o 
   5   9   8      156.99      137.26     12.79 o 
   6   9   8       81.26       79.53      8.53 o 
  -6  10   8      123.88       99.88     12.99 o 
  -5  10   8        0.22       14.63      8.96 o 
  -4  10   8       19.50       24.02     12.26 o 
  -3  10   8       18.23        0.39      9.43 o 
  -2  10   8       20.35       32.70      6.04 o 
  -1  10   8       40.18       47.29      9.03 o 
   0  10   8      427.63      387.36     16.72 o 
   1  10   8        1.04        2.35     16.80 o 
   2  10   8      639.38      662.30     22.73 o 
   3  10   8      524.01      564.62     21.62 o 
   4  10   8      405.13      396.01     18.87 o 
   5  10   8        1.30        1.29      6.77 o 
  -6  11   8       39.79       13.96      8.57 o 
  -5  11   8        0.45        4.18      8.84 o 
  -4  11   8      440.80      486.14     19.84 o 
  -3  11   8      252.49      287.76     18.24 o 
  -2  11   8      780.02      782.73     18.69 o 
  -1  11   8       14.30       10.32      7.82 o 
   0  11   8     1124.26      973.69     27.80 o 
   1  11   8       23.99       36.36      6.01 o 
   2  11   8        2.15        2.70      7.70 o 
   3  11   8       46.20       42.83     10.60 o 
   4  11   8       11.12       12.32      8.45 o 
   5  11   8      103.88      106.21     10.72 o 
  -6  12   8      132.38      101.80     11.35 o 
  -5  12   8       16.60       -2.23      9.23 o 
  -4  12   8        0.50        0.73      6.46 o 
  -3  12   8        0.90       29.60      9.62 o 
  -2  12   8       29.03       56.10     24.64 o 
  -1  12   8      295.83      278.09     17.81 o 
   0  12   8      618.92      613.78     23.32 o 
   1  12   8        0.27        4.76      5.61 o 
   2  12   8      220.92      219.82     15.26 o 
   3  12   8       45.98       14.04      9.19 o 
   4  12   8      119.39      130.24     12.52 o 
   5  12   8        2.92        5.63      5.98 o 
  -6  13   8       14.08       16.03      6.69 o 
  -5  13   8        0.14       -6.77      6.77 o 
  -4  13   8      169.79      196.86     11.48 o 
  -3  13   8      151.02      158.58     15.61 o 
  -2  13   8      214.60      241.25     14.32 o 
  -1  13   8       21.81       23.62     10.09 o 
   0  13   8       29.51       17.83     10.36 o 
   1  13   8      800.37      794.21     19.69 o 
   2  13   8       83.56       76.44     11.89 o 
   3  13   8       19.09       10.99      8.92 o 
   4  13   8       41.97       45.96      9.19 o 
   5  13   8        0.67       -6.14      6.14 o 
  -5  14   8        0.06        3.87      7.31 o 
  -4  14   8       34.33       35.54     11.50 o 
  -3  14   8       14.70       -3.64      9.11 o 
  -2  14   8      237.90      224.49     19.47 o 
  -1  14   8     1149.22     1218.36     34.90 o 
   0  14   8       24.05       64.18     11.03 o 
   1  14   8      614.07      559.54     17.64 o 
   2  14   8       41.83       43.10     10.60 o 
   3  14   8       45.31       54.21     10.91 o 
   4  14   8       15.30        5.83      8.64 o 
  -5  15   8        2.96       -2.19      6.53 o 
  -4  15   8       16.07        7.97     11.75 o 
  -3  15   8        1.86       -7.63      7.63 o 
  -2  15   8       78.74       81.05      8.30 o 
  -1  15   8       88.22       98.34     13.46 o 
   0  15   8        0.93       -8.56      8.56 o 
   1  15   8      314.47      314.79     13.44 o 
   2  15   8       25.13       13.49      9.58 o 
   3  15   8       27.55       21.63      8.92 o 
   4  15   8       20.91       30.08      7.59 o 
  -4  16   8      119.46      137.55      8.93 o 
  -3  16   8        0.44       -7.59      7.59 o 
  -2  16   8      190.83      219.51     11.40 o 
  -1  16   8       69.86       41.23     11.23 o 
   0  16   8       60.27       94.27     12.24 o 
   1  16   8       28.73       17.04      8.64 o 
   2  16   8      164.69      211.57     16.00 o 
   3  16   8       17.15       25.34      8.41 o 
   4  16   8       17.91       26.28      7.27 o 
  -4  17   8       18.05       22.62     14.55 o 
  -3  17   8        1.06       -1.33      7.51 o 
  -2  17   8      125.20      130.99      8.98 o 
  -1  17   8       34.98       42.08      9.50 o 
   0  17   8       36.07       57.88     10.56 o 
   1  17   8        4.52       18.55      6.13 o 
   2  17   8       53.63       65.48     10.13 o 
   3  17   8        0.35       -6.30      6.30 o 
  -3  18   8       85.04       61.69      9.54 o 
  -2  18   8        4.08       10.40     11.58 o 
  -1  18   8        2.37       12.01      7.74 o 
   0  18   8        0.08       -3.95      7.12 o 
   1  18   8        4.21        1.53      5.35 o 
   2  18   8        0.43        1.37      6.80 o 
   3  18   8       11.29       10.56      6.53 o 
  -3  19   8        1.81        0.74      5.98 o 
  -2  19   8        0.19        5.45      4.40 o 
  -1  19   8       75.06       80.82      9.54 o 
   0  19   8        2.88       -6.61      6.61 o 
   1  19   8       16.89       10.54     10.89 o 
   2  19   8       35.41       35.87      7.35 o 
  -2  20   8       19.24       28.04      4.42 o 
  -1  20   8        0.92        2.42      5.36 o 
   0  20   8       11.88       -0.35      5.71 o 
   1  20   8        1.90        5.92      4.01 o 
  -7   0   9       89.77       53.51      9.62 o 
  -5   0   9        9.69       10.56      8.06 o 
  -3   0   9      164.67      189.31     11.39 o 
  -1   0   9      885.99      920.92     19.74 o 
   1   0   9     1050.80     1049.32     27.45 o 
   3   0   9      384.19      405.61     16.88 o 
   5   0   9       77.86       94.47     11.50 o 
  -7   1   9       47.44       43.22      8.84 o 
  -6   1   9        1.72        7.43      7.82 o 
  -5   1   9       94.30       99.68     12.21 o 
  -4   1   9      279.30      309.87     16.01 o 
  -3   1   9      101.06      106.14      9.43 o 
  -2   1   9        7.96        9.43      3.65 o 
  -1   1   9     2531.14     2615.39     32.80 o 
   0   1   9       18.43       14.28      5.20 o 
   1   1   9      597.63      614.78     12.05 o 
   2   1   9        8.69       -1.13      5.28 o 
   3   1   9        4.23        6.57      6.10 o 
   4   1   9      405.60      392.14     19.07 o 
   5   1   9      285.84      387.48     19.18 o 
   6   1   9       13.39       17.79      7.00 o 
  -7   2   9       13.00       17.52      8.17 o 
  -6   2   9       24.78       20.06      8.84 o 
  -5   2   9       45.61       46.66     10.87 o 
  -4   2   9       67.64       78.10      7.12 o 
  -3   2   9       55.27       61.84      8.61 o 
  -2   2   9     1017.88     1102.89     16.13 o 
  -1   2   9      261.82      349.13     12.96 o 
   0   2   9     1281.19     1262.52     23.19 o 
   1   2   9      714.47      642.77     17.08 o 
   2   2   9       80.68       62.75      8.25 o 
   3   2   9      135.42      133.10     10.88 o 
   4   2   9       48.06       68.02      8.88 o 
   5   2   9        1.48        2.15      7.04 o 
   6   2   9       14.00       -2.93      6.88 o 
  -7   3   9       16.78       36.29      8.17 o 
  -6   3   9       28.00       12.44      9.07 o 
  -5   3   9       16.49       18.77      8.80 o 
  -4   3   9      682.71      710.64     16.71 o 
  -3   3   9       16.56       16.58      7.04 o 
  -2   3   9        5.18       -3.91      5.40 o 
  -1   3   9      285.09      318.89     12.33 o 
   0   3   9      296.01      333.43     12.41 o 
   1   3   9       10.03       19.99      3.91 o 
   2   3   9      156.77      145.25     10.13 o 
   3   3   9      266.99      228.98     13.39 o 
   4   3   9      584.39      635.73     23.04 o 
   5   3   9       84.35       77.22     10.05 o 
   6   3   9        3.14        9.78      6.37 o 
  -7   4   9        0.03       10.83      7.08 o 
  -6   4   9       23.34       39.54      9.74 o 
  -5   4   9        6.81        0.94      8.10 o 
  -4   4   9      115.31      113.05     15.67 o 
  -3   4   9      509.96      554.85     19.35 o 
  -2   4   9     1588.29     1645.21     21.60 o 
  -1   4   9      140.43       98.53      8.33 o 
   0   4   9      779.48      675.85     17.81 o 
   1   4   9      159.94      131.30      6.46 o 
   2   4   9       61.61       38.69      7.39 o 
   3   4   9       91.53       75.50      9.58 o 
   4   4   9        3.31        3.48      7.63 o 
   5   4   9       17.92       14.86      7.31 o 
   6   4   9       15.55        7.67      6.34 o 
  -7   5   9        2.68        9.89      8.02 o 
  -5   5   9       13.76        2.70      9.82 o 
  -4   5   9      453.97      485.16     21.27 o 
  -3   5   9      234.35      232.68     13.97 o 
  -2   5   9      445.51      462.01     18.45 o 
  -1   5   9      362.47      382.30     14.57 o 
   0   5   9      167.73      176.80     10.45 o 
   1   5   9      369.63      334.65     15.23 o 
   2   5   9      254.02      239.75     12.80 o 
   3   5   9       40.41       60.90      8.60 o 
   4   5   9      376.98      438.42     18.95 o 
   5   5   9        8.40       -1.25      7.47 o 
   6   5   9       15.15       14.98      7.08 o 
  -7   6   9        1.13        2.03      7.31 o 
  -6   6   9        6.58       24.60      9.58 o 
  -5   6   9       12.91       11.97      9.19 o 
  -4   6   9        3.11       11.57      9.48 o 
  -3   6   9      156.45      173.73     12.72 o 
  -2   6   9     1013.06     1028.26     17.40 o 
  -1   6   9       97.61      114.04      9.39 o 
   0   6   9     2105.72     2122.98     33.66 o 
   1   6   9      189.70      250.21      9.94 o 
   2   6   9      311.58      290.14     14.41 o 
   3   6   9      467.27      487.68     19.35 o 
   4   6   9       39.06       44.63      9.00 o 
   5   6   9       11.57       21.47      7.27 o 
   6   6   9       28.09       29.57      7.27 o 
  -7   7   9        6.84        3.83      6.45 o 
  -6   7   9       43.29       73.53     12.24 o 
  -5   7   9        0.09       -2.19      8.41 o 
  -4   7   9      347.79      336.54     35.82 o 
  -3   7   9      168.31      187.67     13.62 o 
  -2   7   9      368.86      378.13     11.68 o 
  -1   7   9      153.34      147.79     10.88 o 
   0   7   9       41.66       29.14      6.77 o 
   1   7   9      698.29      684.57     14.89 o 
   2   7   9      812.21      700.49     22.20 o 
   3   7   9       36.99       28.51      8.72 o 
   4   7   9      462.97      510.80     21.38 o 
   5   7   9        0.83        6.73      6.69 o 
   6   7   9      118.36      104.93      9.47 o 
  -6   8   9        6.41       23.58      7.67 o 
  -5   8   9       69.54       77.29     11.85 o 
  -4   8   9       80.34       71.11      9.90 o 
  -3   8   9       20.70       17.13      8.45 o 
  -2   8   9      304.75      310.01     11.11 o 
  -1   8   9       35.03       21.82      7.71 o 
   0   8   9     1333.91     1298.28     27.98 o 
   1   8   9        5.40        3.43      4.29 o 
   2   8   9      824.08      793.40     24.16 o 
   3   8   9       90.40      108.40     11.27 o 
   4   8   9       77.26       64.15     10.21 o 
   5   8   9       30.73       31.72      8.76 o 
  -6   9   9        2.56        9.07      7.78 o 
  -5   9   9       47.20       76.07     12.36 o 
  -4   9   9      668.94      709.32     20.23 o 
  -3   9   9       40.92       38.99      9.62 o 
  -2   9   9       46.03       51.76      6.72 o 
  -1   9   9      106.77       91.47     10.48 o 
   0   9   9      156.65      171.89     12.36 o 
   1   9   9       76.13       75.28     19.48 o 
   2   9   9      381.12      387.46     17.82 o 
   3   9   9        7.11       -1.37      7.47 o 
   4   9   9      246.70      250.33     15.54 o 
   5   9   9       20.06       35.94      7.12 o 
  -6  10   9        9.52       -5.16      7.51 o 
  -5  10   9       26.60       33.91     10.87 o 
  -4  10   9       33.35       29.18     20.59 o 
  -3  10   9        5.21        7.67      8.80 o 
  -2  10   9      226.62      232.28     11.45 o 
  -1  10   9      225.21      203.24     14.25 o 
   0  10   9      119.37      112.56     10.80 o 
   1  10   9       28.37       26.32      7.69 o 
   2  10   9      351.35      350.26     17.85 o 
   3  10   9       14.08       22.45      8.10 o 
   4  10   9       11.74       11.85      7.70 o 
   5  10   9      143.12      120.98     11.23 o 
  -6  11   9        8.74        4.93      7.20 o 
  -5  11   9       19.42       15.06      9.00 o 
  -4  11   9      211.01      216.48     12.59 o 
  -3  11   9      583.85      674.52     26.68 o 
  -2  11   9       31.75       59.39     11.93 o 
  -1  11   9        6.56       18.26      8.02 o 
   0  11   9      245.53      250.92     15.46 o 
   1  11   9      268.19      244.10     11.35 o 
   2  11   9       15.57       17.91      8.10 o 
   3  11   9        3.57       19.71      7.08 o 
   4  11   9        0.06       -5.20      6.57 o 
   5  11   9        2.51       -5.71      5.71 o 
  -6  12   9       38.71       53.00      7.74 o 
  -5  12   9       44.23       34.46     10.09 o 
  -4  12   9       34.99       47.10     10.03 o 
  -3  12   9       47.23       32.46     11.11 o 
  -2  12   9       24.34       38.37      7.31 o 
  -1  12   9     1258.77     1280.24     34.44 o 
   0  12   9      412.44      426.81     20.32 o 
   1  12   9      244.39      248.03     11.55 o 
   2  12   9      121.49      104.46     12.91 o 
   3  12   9      144.66      104.58     12.29 o 
   4  12   9        6.56        4.11      7.43 o 
   5  12   9       27.73       23.94      6.73 o 
  -5  13   9       14.58       11.11      8.17 o 
  -4  13   9       11.63        5.07     10.44 o 
  -3  13   9      775.24      793.57     29.64 o 
  -2  13   9       45.22       48.26      7.89 o 
  -1  13   9      326.04      314.52     19.07 o 
   0  13   9       84.92       86.29     12.48 o 
   1  13   9      199.12      163.16     11.56 o 
   2  13   9       30.20       20.69      8.92 o 
   3  13   9       12.38       10.68      7.86 o 
   4  13   9       23.31       24.48      7.94 o 
  -5  14   9        0.53        3.21      6.14 o 
  -4  14   9       52.82       39.54      7.14 o 
  -3  14   9       42.48       48.34     10.99 o 
  -2  14   9       27.13       15.61     17.99 o 
  -1  14   9      213.15      190.11     16.12 o 
   0  14   9       34.79       35.83     10.52 o 
   1  14   9        3.16        6.91      8.70 o 
   2  14   9       53.25       75.68     11.46 o 
   3  14   9        7.26        9.50      7.23 o 
   4  14   9        4.73       12.71      6.69 o 
  -5  15   9        4.36       -4.30      5.44 o 
  -4  15   9        3.92        4.49      5.42 o 
  -3  15   9        1.96       -5.20      7.47 o 
  -2  15   9       64.89       45.01     16.02 o 
  -1  15   9        0.80       12.48      8.80 o 
   0  15   9       79.76      110.08     13.30 o 
   1  15   9        0.93        3.24      5.99 o 
   2  15   9       12.16       24.33      8.99 o 
   3  15   9       18.46       14.90      8.92 o 
   4  15   9       42.86       49.20      7.86 o 
  -4  16   9       44.42       45.00      5.72 o 
  -3  16   9        3.93       29.45      8.41 o 
  -2  16   9        0.49        2.06      6.37 o 
  -1  16   9        8.34        2.70      8.56 o 
   0  16   9        1.17       12.36      8.99 o 
   1  16   9        0.43       -7.64      9.52 o 
   2  16   9      199.63      197.66     15.50 o 
   3  16   9        2.04        7.35      6.41 o 
  -4  17   9       18.17       16.36      4.27 o 
  -3  17   9        0.42       -5.28      6.77 o 
  -2  17   9        0.91       16.84      8.96 o 
  -1  17   9        4.21       -6.34      7.20 o 
   0  17   9        7.45       -6.34      8.06 o 
   1  17   9        2.36        6.71      5.36 o 
   2  17   9       42.48       54.37      9.35 o 
   3  17   9       24.59       29.14      7.08 o 
  -3  18   9        7.04       -1.10      5.75 o 
  -2  18   9        6.85       10.65      5.11 o 
  -1  18   9       89.28       77.57      9.98 o 
   0  18   9       40.53       48.66      9.39 o 
   1  18   9        0.03       -4.77      4.77 o 
   2  18   9       16.28       13.45      6.65 o 
  -2  19   9        0.38        6.16      8.02 o 
  -1  19   9        0.21       -5.36      5.36 o 
   0  19   9        7.59        0.23      6.77 o 
   1  19   9        5.84        7.29      4.16 o 
  -6   0  10      161.63      139.72     14.05 o 
  -4   0  10     1272.06     1350.39     31.77 o 
  -2   0  10        6.78       -2.25      4.06 o 
   0   0  10     1058.21     1031.84     22.46 o 
   2   0  10       22.44       14.20      7.04 o 
   4   0  10     1424.14     1426.90     34.73 o 
   6   0  10      202.95      175.13     12.80 o 
  -7   1  10        5.35       29.60      7.51 o 
  -5   1  10      110.91       93.54     12.79 o 
  -4   1  10      133.92      173.20     12.68 o 
  -3   1  10       14.51       26.28      6.96 o 
  -2   1  10      598.29      588.28     14.36 o 
  -1   1  10        9.32       10.91      5.28 o 
   0   1  10      624.13      589.61     17.37 o 
   1   1  10       64.18       60.05      7.84 o 
   2   1  10      736.76      727.04     21.29 o 
   3   1  10       45.00       34.15      7.94 o 
   4   1  10     1356.32     1499.57     34.92 o 
   5   1  10      210.69      193.64     14.09 o 
   6   1  10      207.49      192.94     11.90 o 
  -7   2  10        7.16        9.58      7.00 o 
  -6   2  10       88.11       75.81     11.42 o 
  -5   2  10       60.65       50.65     11.23 o 
  -4   2  10      764.38      864.25     26.78 o 
  -3   2  10      414.59      397.98     17.23 o 
  -2   2  10        6.91        3.33      5.06 o 
  -1   2  10      246.11      226.05     11.59 o 
   0   2  10       77.33       68.26      7.63 o 
   1   2  10       30.25       40.48     14.90 o 
   2   2  10      456.93      445.71     17.04 o 
   3   2  10      480.44      418.84     18.45 o 
   4   2  10      323.30      337.18     18.01 o 
   5   2  10      304.44      343.00     17.03 o 
   6   2  10       99.29       97.80      9.66 o 
  -7   3  10       10.03       -5.87      7.04 o 
  -6   3  10       31.18       46.15     10.21 o 
  -5   3  10      158.19      116.05     12.99 o 
  -4   3  10       69.28       53.31     10.01 o 
  -3   3  10        2.26        4.38      6.30 o 
  -2   3  10       16.44        8.05      5.48 o 
  -1   3  10        1.64       17.95      5.55 o 
   0   3  10      260.59      247.55     12.17 o 
   1   3  10      609.64      602.99     42.56 o 
   2   3  10        1.91       -3.40      5.75 o 
   3   3  10      116.79       96.67     10.72 o 
   4   3  10      618.10      661.42     23.39 o 
   5   3  10      251.23      295.31     16.56 o 
   6   3  10        1.55        2.78      5.63 o 
  -7   4  10        4.10       -6.49      6.49 o 
  -6   4  10       47.62       57.50     10.64 o 
  -5   4  10       45.50       50.92     10.05 o 
  -4   4  10      202.50      229.87     15.42 o 
  -3   4  10      173.89      208.37     12.99 o 
  -2   4  10       36.25       39.84      5.35 o 
  -1   4  10      543.93      528.30     17.40 o 
   0   4  10       47.60       39.43      7.08 o 
   1   4  10        3.17       13.51      4.20 o 
   2   4  10      413.62      386.07     16.53 o 
   3   4  10      193.08      216.28     13.70 o 
   4   4  10       87.84       72.33     10.44 o 
   5   4  10      281.21      283.56     16.32 o 
  -7   5  10        6.00        8.88      6.84 o 
  -6   5  10        4.01       14.00      8.02 o 
  -5   5  10       30.30       24.13     10.56 o 
  -4   5  10        6.48        1.76      7.55 o 
  -3   5  10      197.03      187.33     13.03 o 
  -2   5  10        4.69        3.35     17.93 o 
  -1   5  10       44.20       56.17      8.41 o 
   0   5  10      245.16      208.31     12.45 o 
   1   5  10      464.05      460.77     21.07 o 
   2   5  10       23.80       34.26      7.31 o 
   3   5  10      551.92      525.77     20.76 o 
   4   5  10      261.12      278.36     15.93 o 
   5   5  10        0.50       -2.66      6.69 o 
  -6   6  10        0.01        1.56      8.41 o 
  -5   6  10      119.10      154.34     14.63 o 
  -4   6  10        2.47        7.59      8.10 o 
  -3   6  10       66.07       62.58      9.97 o 
  -2   6  10      163.97      153.71      8.09 o 
  -1   6  10       67.36       53.67      8.72 o 
   0   6  10       77.83       54.49      8.33 o 
   1   6  10       65.00       45.55      5.84 o 
   2   6  10      234.08      202.62     13.70 o 
   3   6  10       34.33       19.56      8.33 o 
   4   6  10       62.37       66.46      9.94 o 
   5   6  10      160.46      158.31     12.44 o 
  -6   7  10       21.22       20.30      9.54 o 
  -5   7  10        1.49       -8.21      8.21 o 
  -4   7  10       33.73       32.78      9.93 o 
  -3   7  10      307.16      355.73     17.97 o 
  -2   7  10       20.30       47.02      6.90 o 
  -1   7  10        1.44       -6.10      6.10 o 
   0   7  10        2.23       -3.01      5.79 o 
   1   7  10      123.74       87.95     12.95 o 
   2   7  10       19.47       29.84      8.02 o 
   3   7  10      307.90      350.59     18.05 o 
   4   7  10       21.09       15.80      8.68 o 
   5   7  10        1.00        1.21      6.65 o 
  -6   8  10        6.40       -7.70      7.70 o 
  -5   8  10      287.41      300.78     19.85 o 
  -4   8  10      132.67      101.72     14.36 o 
  -3   8  10        9.50       16.43      7.94 o 
  -2   8  10      230.22      231.47     10.31 o 
  -1   8  10       22.12       18.30      8.37 o 
   0   8  10       37.66       11.11      7.31 o 
   1   8  10      112.78      133.85      8.03 o 
   2   8  10       47.45       61.84      9.00 o 
   3   8  10       97.59      106.80     11.62 o 
   4   8  10       65.80       74.12     10.56 o 
   5   8  10      141.31      150.48     12.13 o 
  -6   9  10        7.04        0.66      7.43 o 
  -5   9  10        4.02       -0.16      8.99 o 
  -4   9  10        0.32        1.06      9.11 o 
  -3   9  10      289.76      303.45     18.44 o 
  -2   9  10      400.27      396.31     13.69 o 
  -1   9  10       25.23       13.38      7.20 o 
   0   9  10      286.64      269.91     15.15 o 
   1   9  10      185.57      198.50      9.60 o 
   2   9  10      661.74      586.71     22.26 o 
   3   9  10      127.25      130.87     12.13 o 
   4   9  10        1.03       -6.14      6.61 o 
   5   9  10       20.65        3.68      6.41 o 
  -6  10  10       71.65       40.06      9.90 o 
  -5  10  10      314.81      354.84     21.45 o 
  -4  10  10       83.75       98.58     13.10 o 
  -3  10  10       51.93       70.37     11.62 o 
  -2  10  10      337.36      361.58     13.37 o 
  -1  10  10       35.29       27.96      8.57 o 
   0  10  10      148.29      129.98     12.44 o 
   1  10  10       21.24       22.35      9.37 o 
   2  10  10       10.41       16.03      7.82 o 
   3  10  10       22.01       50.29      8.84 o 
   4  10  10      470.96      477.98     19.90 o 
   5  10  10       33.36       37.23      7.12 o 
  -6  11  10        0.46       -5.87      5.87 o 
  -5  11  10        1.46       17.05      8.99 o 
  -4  11  10        4.22       -8.88      9.50 o 
  -3  11  10      380.07      401.50     22.40 o 
  -2  11  10      631.45      616.85     17.77 o 
  -1  11  10        2.55        1.64      8.02 o 
   0  11  10      140.47      150.36     13.85 o 
   1  11  10      140.68      143.13     24.73 o 
   2  11  10      655.04      548.04     22.89 o 
   3  11  10       28.37       10.44      8.49 o 
   4  11  10        4.52       15.33      7.39 o 
  -5  12  10      113.69       86.89     12.01 o 
  -4  12  10       24.03       19.79     10.32 o 
  -3  12  10      122.62      111.03     14.44 o 
  -2  12  10      249.32      259.16     12.66 o 
  -1  12  10       10.70       10.99      9.46 o 
   0  12  10        8.84        3.48      8.29 o 
   1  12  10        2.12        0.69      5.71 o 
   2  12  10       41.39       35.98      9.11 o 
   3  12  10       24.06       44.98      9.86 o 
   4  12  10      136.80      134.00     11.62 o 
  -5  13  10        1.57       -6.34      6.34 o 
  -4  13  10        0.91       -8.25      8.25 o 
  -3  13  10       87.20       63.25     12.87 o 
  -2  13  10       83.77       72.98      8.62 o 
  -1  13  10      394.41      358.64     20.36 o 
   0  13  10      276.88      243.03     17.50 o 
   1  13  10      119.67      106.91      9.06 o 
   2  13  10       92.46      115.56     12.40 o 
   3  13  10        1.93       -2.23      6.88 o 
   4  13  10       50.08       48.15      8.88 o 
  -5  14  10        0.53        3.32      5.67 o 
  -4  14  10        1.70        6.07      6.92 o 
  -3  14  10       34.52       30.23     10.17 o 
  -2  14  10      194.06      237.68     12.52 o 
  -1  14  10        0.26       -5.63      9.03 o 
   0  14  10       23.68       35.63     10.21 o 
   1  14  10        4.24       -5.53      5.53 o 
   2  14  10       33.40       33.36     10.05 o 
   3  14  10        0.03       -1.72      7.74 o 
  -4  15  10        3.61       -4.90      4.98 o 
  -3  15  10       24.20       34.22      9.62 o 
  -2  15  10       20.60       25.90     11.56 o 
  -1  15  10       77.36       76.55     11.62 o 
   0  15  10      142.40      126.84     14.01 o 
   1  15  10        0.07       -4.42      7.84 o 
   2  15  10       23.65       23.74      8.57 o 
   3  15  10        4.01       19.98      6.92 o 
  -4  16  10        8.67        2.74      4.02 o 
  -3  16  10       14.07       37.58      8.25 o 
  -2  16  10        1.70        5.87      5.80 o 
  -1  16  10       99.26      127.45     13.07 o 
   0  16  10        1.05       15.76      7.74 o 
   1  16  10        0.39       11.27     10.34 o 
   2  16  10       38.87       34.77      9.86 o 
   3  16  10        0.80       10.17      5.87 o 
  -3  17  10       39.15       41.19      7.94 o 
  -2  17  10        1.47       -4.55      4.55 o 
  -1  17  10        4.38       -5.01      7.23 o 
   0  17  10       10.39       -6.69      6.69 o 
   1  17  10        3.45        5.34      4.67 o 
   2  17  10        9.46        7.16      6.57 o 
  -2  18  10        9.10        9.73      5.32 o 
  -1  18  10       23.65       -0.43      7.00 o 
   0  18  10        0.13       -4.93      6.34 o 
   1  18  10        5.56       -4.00      4.97 o 
  -1  19  10        4.48       16.46      5.87 o 
  -5   0  11       53.96       54.92     10.29 o 
  -3   0  11      460.85      530.30     19.90 o 
  -1   0  11      431.27      449.17     16.53 o 
   1   0  11       65.71       61.48      5.95 o 
   3   0  11     3950.14     3878.39     55.70 o 
   5   0  11        4.01       -6.96      6.96 o 
  -6   1  11        1.89        6.73      7.86 o 
  -5   1  11        2.41       -7.70      7.70 o 
  -4   1  11       50.25       56.24     10.83 o 
  -3   1  11      583.56      635.15     21.83 o 
  -2   1  11      108.03      106.10      8.02 o 
  -1   1  11      138.39      111.51      9.78 o 
   0   1  11        0.32        1.96      3.92 o 
   1   1  11     2388.51     2214.68     29.34 o 
   2   1  11      452.05      461.11     18.72 o 
   3   1  11      121.62      140.68     12.91 o 
   4   1  11       16.14       19.59      9.19 o 
   5   1  11      107.66       78.12      9.98 o 
  -6   2  11       57.87        8.53      9.50 o 
  -5   2  11       53.07       86.99     11.77 o 
  -4   2  11       18.50       22.84      9.00 o 
  -3   2  11      252.51      258.09     15.11 o 
  -2   2  11       27.02       50.33      6.12 o 
  -1   2  11      193.26      191.17     12.13 o 
   0   2  11      396.29      384.99     11.10 o 
   1   2  11      108.07      117.57      7.07 o 
   2   2  11     1065.73     1106.28     27.98 o 
   3   2  11      504.45      497.79     20.76 o 
   4   2  11      194.58      175.90     14.20 o 
   5   2  11        3.07        0.04      5.94 o 
  -6   3  11       18.89       12.40      8.10 o 
  -5   3  11        3.22       10.60      7.74 o 
  -4   3  11      147.80      166.68     14.16 o 
  -3   3  11      118.08      136.85     12.40 o 
  -2   3  11      312.06      294.92     11.78 o 
  -1   3  11      630.45      710.83     21.44 o 
   0   3  11      329.77      297.71     10.00 o 
   1   3  11       19.03       21.83      4.73 o 
   2   3  11       36.14       29.22      8.10 o 
   3   3  11       25.81       14.12      8.17 o 
   4   3  11        1.09       11.58      7.23 o 
   5   3  11        4.81        6.18      6.65 o 
  -6   4  11       57.65       61.49     10.60 o 
  -5   4  11        0.45       -8.25      8.25 o 
  -4   4  11       66.27       75.26     10.80 o 
  -3   4  11        1.03       -4.65      7.63 o 
  -2   4  11       19.05       14.09      5.50 o 
  -1   4  11       35.93       33.52      8.92 o 
   0   4  11       34.19       34.97      7.69 o 
   1   4  11      589.43      570.36     14.24 o 
   2   4  11      664.23      589.67     20.97 o 
   3   4  11       28.25       19.44      8.53 o 
   4   4  11        2.38       -7.55      7.55 o 
   5   4  11        1.92        5.28      5.83 o 
  -6   5  11       25.39       26.01      9.27 o 
  -5   5  11       13.13       16.39      8.99 o 
  -4   5  11      113.00      105.35     11.58 o 
  -3   5  11        1.97       18.11      7.27 o 
  -2   5  11      793.90      828.08     25.06 o 
  -1   5  11      237.23      220.16     13.35 o 
   0   5  11      444.08      439.68     12.60 o 
   1   5  11      599.46      564.22     22.98 o 
   2   5  11       89.18       99.67     10.76 o 
   3   5  11       24.60       24.13      8.25 o 
   4   5  11       10.94        6.57      7.47 o 
   5   5  11        6.67        2.03      6.02 o 
  -6   6  11       68.54       58.40     10.99 o 
  -5   6  11        1.39       -7.51      7.51 o 
  -4   6  11       95.49      101.55     12.87 o 
  -3   6  11        7.02        9.19      7.82 o 
  -2   6  11       22.44       25.53      5.86 o 
  -1   6  11      285.10      312.57     15.97 o 
   0   6  11       82.44       87.72      6.85 o 
   1   6  11       25.60       32.89      8.17 o 
   2   6  11     1297.06     1312.77     31.81 o 
   3   6  11        0.56       -7.43      7.43 o 
   4   6  11       80.97       63.10     10.17 o 
   5   6  11       12.48        8.33      6.53 o 
  -6   7  11       11.88       -3.09      7.39 o 
  -5   7  11       22.16        9.35      9.58 o 
  -4   7  11      289.98      311.78     19.06 o 
  -3   7  11        1.80       -3.79      8.10 o 
  -2   7  11      367.18      391.73     13.00 o 
  -1   7  11        8.78       15.06      7.23 o 
   0   7  11      707.03      678.53     15.96 o 
   1   7  11      163.14      206.41      9.99 o 
   2   7  11        8.00       18.93      8.02 o 
   3   7  11       49.58       54.45      9.78 o 
   4   7  11      111.45       95.06     11.11 o 
   5   7  11        4.10       -1.21      5.51 o 
  -6   8  11       82.84       66.27     10.56 o 
  -5   8  11        6.78       -1.37      8.88 o 
  -4   8  11        0.51        9.31      8.37 o 
  -3   8  11       10.94       23.54      8.80 o 
  -2   8  11       12.99       11.42      5.60 o 
  -1   8  11      257.60      281.58     16.17 o 
   0   8  11      430.61      415.08     13.14 o 
   1   8  11       40.58       46.07      9.93 o 
   2   8  11      748.97      738.70     25.17 o 
   3   8  11        3.71        1.53      7.67 o 
   4   8  11       86.41       84.77     10.13 o 
   5   8  11       17.79       31.72      6.37 o 
  -6   9  11        0.75        0.43      6.45 o 
  -5   9  11        0.03       -2.85      8.99 o 
  -4   9  11       21.21       38.72     10.48 o 
  -3   9  11        9.76       13.69      8.84 o 
  -2   9  11       80.32      100.08      8.44 o 
  -1   9  11       66.89       48.86      9.90 o 
   0   9  11      729.00      688.04     17.07 o 
   1   9  11        1.15        5.88     13.06 o 
   2   9  11       10.26       -7.39      7.39 o 
   3   9  11       53.21       33.32      8.96 o 
   4   9  11       24.48       23.58      7.67 o 
  -5  10  11       90.79       85.79     12.95 o 
  -4  10  11        6.99        6.45      8.56 o 
  -3  10  11        9.97        9.66      9.93 o 
  -2  10  11      313.03      342.74     13.69 o 
  -1  10  11        5.56        2.54      9.03 o 
   0  10  11        6.22        7.33      5.40 o 
   1  10  11       48.74       27.07      6.82 o 
   2  10  11       98.35       85.24     10.17 o 
   3  10  11      115.13      120.89     12.01 o 
   4  10  11       25.23       24.99      7.55 o 
  -5  11  11       77.62       81.79     11.46 o 
  -4  11  11        3.64        4.93      9.35 o 
  -3  11  11      192.61      169.71     15.61 o 
  -2  11  11       18.18       23.93      6.97 o 
  -1  11  11       98.30       92.44     12.24 o 
   0  11  11      336.18      301.43     12.93 o 
   1  11  11       29.05       13.98      5.88 o 
   2  11  11       55.17       51.12      9.82 o 
   3  11  11      145.49      139.09     12.99 o 
   4  11  11       31.94       32.66      7.51 o 
  -5  12  11       89.70       96.23     10.80 o 
  -4  12  11       80.21       79.96     11.34 o 
  -3  12  11      111.45       79.02     13.69 o 
  -2  12  11       62.32       55.62     26.05 o 
  -1  12  11      152.63      138.04     14.01 o 
   0  12  11       60.96       46.54      7.18 o 
   1  12  11       46.52       43.13      6.88 o 
   2  12  11        2.19        0.66      7.31 o 
   3  12  11       73.90       72.25     10.29 o 
   4  12  11        0.02       13.80      5.71 o 
  -5  13  11       15.45        6.37      6.80 o 
  -4  13  11       16.33       24.91      8.80 o 
  -3  13  11      119.24      109.39     12.52 o 
  -2  13  11        0.72       11.62      6.22 o 
  -1  13  11       39.63       63.28     11.69 o 
   0  13  11       16.50       11.89      6.35 o 
   1  13  11       65.10       65.63      7.28 o 
   2  13  11       20.96       17.64      8.49 o 
   3  13  11       70.04       61.69      9.47 o 
  -4  14  11        5.39       20.41      7.43 o 
  -3  14  11        8.31        2.54      7.70 o 
  -2  14  11       10.39        4.07      5.99 o 
  -1  14  11       79.24       58.21     11.23 o 
   0  14  11       81.89       92.67     11.83 o 
   1  14  11        1.41       13.57      9.01 o 
   2  14  11       42.97       42.95      9.35 o 
   3  14  11        3.08        6.02      6.61 o 
  -4  15  11        6.21        7.12      6.34 o 
  -3  15  11       94.19       95.18     11.07 o 
  -2  15  11       26.57       52.01      6.76 o 
  -1  15  11       66.38       99.16     12.13 o 
   0  15  11       89.47       84.14      8.48 o 
   1  15  11        1.63        9.40     10.93 o 
   2  15  11        0.48       -6.77      6.77 o 
  -3  16  11       14.59        9.74      6.69 o 
  -2  16  11        0.61        3.00      5.02 o 
  -1  16  11        2.28       -1.80      8.37 o 
   0  16  11       12.11       15.02      7.86 o 
   1  16  11       92.43      118.79      8.23 o 
   2  16  11       75.06       53.08      9.70 o 
  -2  17  11       14.60        6.51      4.79 o 
  -1  17  11       29.78       34.07      7.35 o 
   0  17  11       65.63       67.01      9.23 o 
   1  17  11        1.42        5.04      4.25 o 
  -1  18  11        8.44       24.25      6.45 o 
   0  18  11       40.27       45.34      5.17 o 
  -6   0  12       85.95       62.08      9.66 o 
  -4   0  12       57.79       65.67     10.29 o 
  -2   0  12      173.81      166.05     13.07 o 
   0   0  12       25.37       47.27     11.24 o 
   2   0  12      667.19      655.54     23.52 o 
   4   0  12       58.96       78.23      9.86 o 
  -6   1  12      101.99      110.44     11.34 o 
  -5   1  12       14.00       21.63      9.03 o 
  -4   1  12        0.91       14.23      7.39 o 
  -3   1  12       10.51       18.38      7.55 o 
  -2   1  12        3.89       10.52      5.10 o 
  -1   1  12      264.30      256.73     14.05 o 
   0   1  12       41.25       36.04      8.57 o 
   1   1  12      366.80      369.12     21.79 o 
   2   1  12      327.69      357.20     17.46 o 
   3   1  12      134.05      167.37     13.58 o 
   4   1  12      133.92      160.02     13.15 o 
   5   1  12        1.39       18.54      6.22 o 
  -6   2  12       20.03       21.90      8.64 o 
  -5   2  12        8.22       -8.02      8.02 o 
  -4   2  12       35.69       36.22      9.74 o 
  -3   2  12       18.44       -0.08      8.49 o 
  -2   2  12       76.45       84.08      7.25 o 
  -1   2  12      590.71      594.61     20.73 o 
   0   2  12      665.18      655.40     17.99 o 
   1   2  12      407.74      367.70     11.97 o 
   2   2  12     1225.55     1325.12     31.57 o 
   3   2  12        0.70       18.30      7.43 o 
   4   2  12       20.69       13.26      7.55 o 
   5   2  12       67.00       48.00      7.94 o 
  -6   3  12       76.93       48.19      9.62 o 
  -5   3  12       84.05       79.76     12.05 o 
  -4   3  12       84.89       92.28     12.20 o 
  -3   3  12      151.61      179.67     13.85 o 
  -2   3  12       84.11      112.26      8.20 o 
  -1   3  12      113.04      112.71     11.31 o 
   0   3  12     1317.36     1345.01     21.80 o 
   1   3  12        2.55       13.99      5.01 o 
   2   3  12      936.70      970.49     27.38 o 
   3   3  12      796.46      792.49     25.64 o 
   4   3  12      157.58      136.63     12.29 o 
   5   3  12       16.15       28.63      6.14 o 
  -6   4  12        0.81       -3.75      6.96 o 
  -5   4  12        5.84        3.36      7.74 o 
  -4   4  12       20.09       19.75      8.29 o 
  -3   4  12       11.33       13.34      8.68 o 
  -2   4  12       18.21       -3.90     19.59 o 
  -1   4  12      719.75      781.34     24.15 o 
   0   4  12      338.82      369.19     12.32 o 
   1   4  12      766.47      798.69     17.78 o 
   2   4  12      387.10      385.81     18.56 o 
   3   4  12       41.88       28.20      9.07 o 
   4   4  12        0.21       -3.60      7.08 o 
   5   4  12        0.07       -2.66      5.44 o 
  -6   5  12        5.03       10.09      8.10 o 
  -5   5  12       24.56       26.71      9.50 o 
  -4   5  12        7.73       16.27      8.06 o 
  -3   5  12      328.01      313.58     18.13 o 
  -2   5  12       14.57       14.47      5.46 o 
  -1   5  12       19.71       28.28      7.94 o 
   0   5  12      174.20      165.62     29.11 o 
   1   5  12       57.67       78.82      7.44 o 
   2   5  12      262.66      279.03     16.48 o 
   3   5  12      312.79      318.58     17.34 o 
   4   5  12        0.11       -5.63      6.57 o 
   5   5  12       22.67       36.69      6.92 o 
  -6   6  12        0.91       -6.18      6.57 o 
  -5   6  12       21.52        8.21      8.80 o 
  -4   6  12        0.31       10.60      8.33 o 
  -3   6  12        2.43       -2.74      7.90 o 
  -2   6  12        0.04       -5.07      5.07 o 
  -1   6  12       73.55       66.69      9.86 o 
   0   6  12        6.01       15.69      5.81 o 
   1   6  12      603.05      571.38     15.46 o 
   2   6  12        0.59       -6.69      6.69 o 
   3   6  12        6.07       21.98      8.06 o 
   4   6  12        0.06        2.66      6.57 o 
  -6   7  12       25.32       14.47      7.31 o 
  -5   7  12       14.52       14.43      8.84 o 
  -4   7  12        5.67        3.91      8.68 o 
  -3   7  12       19.15       26.24      8.88 o 
  -2   7  12       65.54       85.44      9.07 o 
  -1   7  12       79.58       94.39     11.38 o 
   0   7  12      123.88      120.90     13.18 o 
   1   7  12        0.47       -5.60      5.60 o 
   2   7  12       12.21       -7.20      7.20 o 
   3   7  12      206.62      187.57     14.21 o 
   4   7  12       69.56       55.78      9.00 o 
  -5   8  12       74.81       74.36     11.23 o 
  -4   8  12       96.81       91.66     13.34 o 
  -3   8  12       13.48       18.73      9.23 o 
  -2   8  12        0.39       21.82      6.06 o 
  -1   8  12        4.08       19.08      8.37 o 
   0   8  12      416.93      361.47     12.89 o 
   1   8  12      511.10      431.64     14.65 o 
   2   8  12       32.27       28.28      9.07 o 
   3   8  12        2.44       -4.22      6.65 o 
   4   8  12        0.03        2.82      6.69 o 
  -5   9  12        3.42       -7.94      7.94 o 
  -4   9  12        2.62       13.45      8.84 o 
  -3   9  12       58.00       37.67     11.70 o 
  -2   9  12       21.91       35.65      6.96 o 
  -1   9  12       56.79       44.86     10.09 o 
   0   9  12      210.97      224.90     15.79 o 
   1   9  12       93.24       81.08      7.72 o 
   2   9  12      177.15      165.48     13.62 o 
   3   9  12      246.53      272.80     15.97 o 
   4   9  12       19.62       25.34      6.57 o 
  -4  10  12       90.98       81.37     12.60 o 
  -3  10  12        0.36        6.73      8.45 o 
  -2  10  12       79.85       95.04      8.82 o 
  -1  10  12        2.01       10.60      8.56 o 
   0  10  12      413.93      369.49     13.72 o 
   1  10  12      167.80      165.44     10.11 o 
   2  10  12      121.97       81.73     10.56 o 
   3  10  12       17.16       25.07      7.35 o 
   4  10  12       22.74       20.73      6.69 o 
  -5  11  12       16.50       13.41      7.55 o 
  -4  11  12      137.18      125.63     13.30 o 
  -3  11  12       17.51       32.62      9.39 o 
  -2  11  12        3.64       -7.14      7.14 o 
  -1  11  12       21.64       16.70      8.76 o 
   0  11  12       63.49       52.16      7.19 o 
   1  11  12       13.64       20.02      7.51 o 
   2  11  12      167.73      174.00     13.34 o 
   3  11  12       52.93       61.64      8.64 o 
  -4  12  12        3.98       -1.60      7.51 o 
  -3  12  12       21.21       48.93     10.52 o 
  -2  12  12      352.00      349.79     14.30 o 
  -1  12  12       36.07       38.09     10.29 o 
   0  12  12      292.89      259.87     12.52 o 
   1  12  12        2.17       -2.51      5.61 o 
   2  12  12        4.02       15.13      7.51 o 
   3  12  12       35.58       33.91      8.02 o 
  -4  13  12      194.57      167.96     13.31 o 
  -3  13  12       29.99       24.60      9.00 o 
  -2  13  12       14.97       31.56      6.43 o 
  -1  13  12       50.92       55.66     10.76 o 
   0  13  12        0.62        4.97      6.79 o 
   1  13  12       18.56       22.13      5.89 o 
   2  13  12       73.70       84.26     11.42 o 
   3  13  12       19.37       17.52      6.84 o 
  -4  14  12        2.69       28.27      6.02 o 
  -3  14  12        6.19        7.23      6.88 o 
  -2  14  12       82.50       63.82      7.72 o 
  -1  14  12       52.28       59.06     10.91 o 
   0  14  12       84.14       96.47      8.49 o 
   1  14  12       25.67       21.29      6.01 o 
   2  14  12       50.44       39.82      8.41 o 
  -3  15  12        1.98        6.10      5.94 o 
  -2  15  12       14.42       20.23      5.28 o 
  -1  15  12       29.93       15.61      9.07 o 
   0  15  12       39.31       55.80     13.59 o 
   1  15  12       24.96       17.78     10.56 o 
   2  15  12       12.32        7.98      6.88 o 
  -2  16  12        7.07        4.57      4.60 o 
  -1  16  12        8.49        4.97      7.27 o 
   0  16  12       42.59       39.50      6.22 o 
   1  16  12       29.34       25.76      5.39 o 
  -3   0  13      412.04      396.53     19.46 o 
  -1   0  13     1239.38     1198.24     21.55 o 
   1   0  13     1370.80     1321.71     22.98 o 
   3   0  13        0.96       18.89      7.16 o 
  -6   1  13        0.01       -5.44      5.44 o 
  -5   1  13       98.21       82.39     10.48 o 
  -4   1  13        0.56        3.52      7.82 o 
  -3   1  13       24.16       33.24      8.84 o 
  -2   1  13       24.91       33.61      6.34 o 
  -1   1  13      479.95      488.53     14.15 o 
   0   1  13        6.85       11.38     10.34 o 
   1   1  13     1263.91     1221.51     22.02 o 
   2   1  13       39.12       40.87      8.53 o 
   3   1  13       17.37       24.68      7.94 o 
   4   1  13       58.34       60.39      8.92 o 
  -6   2  13        0.52        5.55      6.06 o 
  -5   2  13      102.84      104.26     11.62 o 
  -4   2  13        3.54       -0.94      7.59 o 
  -3   2  13      103.82      137.66     13.03 o 
  -2   2  13        0.36       -5.28      5.28 o 
  -1   2  13     1349.64     1356.40     45.27 o 
   0   2  13       41.75       41.14      6.30 o 
   1   2  13      561.23      546.62     15.10 o 
   2   2  13      122.30      145.22     12.75 o 
   3   2  13        0.38       30.03      7.31 o 
   4   2  13        1.09       14.39      6.30 o 
  -6   3  13        0.07        8.17      6.45 o 
  -5   3  13       15.70       18.07      7.82 o 
  -4   3  13       16.19       14.20      9.00 o 
  -3   3  13        8.40       11.15      7.98 o 
  -2   3  13       80.76      101.28      8.20 o 
  -1   3  13      263.89      258.53     11.28 o 
   0   3  13      596.71      601.24     15.88 o 
   1   3  13      158.92      182.41      9.96 o 
   2   3  13       77.47       74.71     10.52 o 
   3   3  13      145.84      166.87     12.87 o 
   4   3  13      148.09      132.17     11.43 o 
  -6   4  13        8.65       -1.21      6.61 o 
  -5   4  13       10.36        1.06      8.53 o 
  -4   4  13      179.46      191.11     15.18 o 
  -3   4  13       69.96       70.17     10.68 o 
  -2   4  13      775.24      826.84     18.89 o 
  -1   4  13        0.71      -19.13     20.41 o 
   0   4  13       79.95       88.29     10.97 o 
   1   4  13       19.54       19.72     11.40 o 
   2   4  13       15.10       12.24      8.02 o 
   3   4  13       36.66       41.61      8.92 o 
   4   4  13       40.61       35.04      8.14 o 
  -5   5  13        3.93       12.94      7.63 o 
  -4   5  13       22.86        8.21      8.80 o 
  -3   5  13        0.03        4.81      7.86 o 
  -2   5  13      188.31      199.74     25.22 o 
  -1   5  13       33.76       30.95      6.57 o 
   0   5  13     1439.12     1424.97     24.06 o 
   1   5  13       36.34       25.34     10.89 o 
   2   5  13       15.08       33.56      8.13 o 
   3   5  13       12.95       17.33      8.13 o 
   4   5  13       93.84       66.78      9.82 o 
  -5   6  13       12.20        7.24      7.86 o 
  -4   6  13      105.01       90.09     12.44 o 
  -3   6  13       42.54       42.87     10.17 o 
  -2   6  13      649.39      642.75     17.00 o 
  -1   6  13       91.80       92.05     11.31 o 
   0   6  13       14.45        8.70      6.34 o 
   1   6  13       44.01       38.88     14.86 o 
   2   6  13       43.74       51.20      8.92 o 
   3   6  13       25.58        9.46      7.20 o 
   4   6  13       58.53       58.40      8.61 o 
  -5   7  13        1.62        2.74      7.78 o 
  -4   7  13       46.38       41.97     10.36 o 
  -3   7  13       10.73       -3.48      8.02 o 
  -2   7  13      165.80      161.16      9.94 o 
  -1   7  13        3.09       -0.78      7.78 o 
   0   7  13      393.28      386.19     13.59 o 
   1   7  13       23.82       24.42      6.90 o 
   2   7  13       29.93       28.16      8.60 o 
   3   7  13       45.54       46.54      8.49 o 
   4   7  13       31.65       36.76      7.59 o 
  -5   8  13       21.74       27.06      7.82 o 
  -4   8  13        6.11       15.99      8.99 o 
  -3   8  13       13.23       19.91      8.80 o 
  -2   8  13      298.32      285.08     12.58 o 
  -1   8  13       49.65       34.69     10.33 o 
   0   8  13      114.48      103.19     10.97 o 
   1   8  13      144.85      150.91      9.29 o 
   2   8  13       19.90       10.79      8.45 o 
   3   8  13       21.16       14.86      6.96 o 
   4   8  13       43.73       50.61      7.90 o 
  -5   9  13        0.04        9.70      7.51 o 
  -4   9  13       27.49        8.29      8.84 o 
  -3   9  13        4.86       45.56      9.66 o 
  -2   9  13       47.75       42.30      7.28 o 
  -1   9  13       36.23       37.59     10.21 o 
   0   9  13       41.15       38.22      6.51 o 
   1   9  13        1.41       -7.12      7.12 o 
   2   9  13      135.90      151.29     12.87 o 
   3   9  13       33.82       30.12      7.08 o 
  -4  10  13       25.41        4.58      8.84 o 
  -3  10  13       48.70       63.05     10.91 o 
  -2  10  13      221.63      251.46     14.81 o 
  -1  10  13       27.06       18.03      8.02 o 
   0  10  13        7.08       22.02      5.76 o 
   1  10  13       18.03        8.29      8.10 o 
   2  10  13       34.28       25.46      8.53 o 
   3  10  13       16.65       -0.51      7.24 o 
  -4  11  13       11.30       29.49      7.86 o 
  -3  11  13        0.09       12.94      8.72 o 
  -2  11  13        8.48       13.63     20.24 o 
  -1  11  13       11.17        4.58      9.15 o 
   0  11  13       65.42       45.18      7.11 o 
   1  11  13       93.40      113.65     18.17 o 
   2  11  13        9.21       25.77      7.59 o 
   3  11  13       10.85       -4.65      6.57 o 
  -4  12  13        1.08       20.14      6.96 o 
  -3  12  13       52.28       67.90     10.56 o 
  -2  12  13       39.47       41.88      6.95 o 
  -1  12  13        2.59       16.39      8.84 o 
   0  12  13       32.51       29.61     10.79 o 
   1  12  13       61.98       62.30     11.77 o 
   2  12  13        2.38       -3.44      6.73 o 
  -3  13  13       14.59       -4.50      7.24 o 
  -2  13  13       70.77       65.26      7.40 o 
  -1  13  13        3.60       14.78      7.63 o 
   0  13  13        0.07      -11.93     11.93 o 
   1  13  13      237.96      250.15     21.47 o 
   2  13  13       25.55       15.92      7.86 o 
  -3  14  13       20.37       47.48      7.94 o 
  -2  14  13        0.52        5.17      5.14 o 
  -1  14  13       27.43       15.17      8.68 o 
   0  14  13        1.20        4.24      7.90 o 
   1  14  13       27.58        3.39      6.59 o 
  -2  15  13       16.56       21.69      5.34 o 
  -1  15  13        5.36       26.20      7.12 o 
   0  15  13       42.96       37.52      6.96 o 
  -4   0  14        9.45       27.81      8.17 o 
  -2   0  14      399.52      441.69     14.02 o 
   0   0  14        0.78        2.10      5.47 o 
   2   0  14      593.84      570.55     22.57 o 
   4   0  14      110.22      120.73     10.37 o 
  -5   1  14        0.73        5.12      7.43 o 
  -4   1  14        1.59        6.37      7.82 o 
  -3   1  14      109.45      115.02     13.03 o 
  -2   1  14       12.85        5.29     14.22 o 
  -1   1  14        0.17       -5.70      5.70 o 
   0   1  14      979.19      980.24     20.26 o 
   1   1  14        0.69       17.96     10.85 o 
   2   1  14       19.70       47.56      8.25 o 
   3   1  14        0.01       -6.73      6.73 o 
   4   1  14       14.02       14.12      6.37 o 
  -5   2  14       41.01       33.60      8.25 o 
  -4   2  14        0.31       12.08      7.66 o 
  -3   2  14       47.06       75.72     11.38 o 
  -2   2  14       33.43       33.53      6.54 o 
  -1   2  14      453.97      448.39     14.51 o 
   0   2  14      178.70      170.07      9.78 o 
   1   2  14        0.61       -2.92      9.21 o 
   2   2  14      110.39       98.12     11.19 o 
   3   2  14        6.87       20.69      7.31 o 
   4   2  14       51.25       31.49      7.51 o 
  -5   3  14        0.66       16.31      7.20 o 
  -4   3  14       42.52       46.11      9.23 o 
  -3   3  14      639.15      666.13     25.63 o 
  -2   3  14      303.90      305.93     12.62 o 
  -1   3  14       86.46       86.54     25.70 o 
   0   3  14        7.77       13.02      5.58 o 
   1   3  14       49.44       34.20      6.49 o 
   2   3  14        3.97       -1.80      6.26 o 
   3   3  14        2.11       15.64      7.63 o 
   4   3  14       18.45       12.24      6.41 o 
  -5   4  14       64.65       67.55     10.40 o 
  -4   4  14        0.16       11.85      8.10 o 
  -3   4  14       23.37        5.16      8.57 o 
  -2   4  14       44.93       71.02     13.57 o 
  -1   4  14       89.47       91.01      8.31 o 
   0   4  14      527.33      522.61     31.03 o 
   1   4  14      428.05      377.96     13.59 o 
   2   4  14        0.21        6.80      7.70 o 
   3   4  14       90.82      103.51     10.41 o 
  -5   5  14        1.32       -3.52      6.41 o 
  -4   5  14        6.75       17.91      8.45 o 
  -3   5  14      151.04      137.18     13.66 o 
  -2   5  14      129.72      119.95      9.17 o 
  -1   5  14      779.56      729.74     38.13 o 
   0   5  14        1.92       -0.75      5.54 o 
   1   5  14       54.50       78.54     14.28 o 
   2   5  14        3.22        3.09      7.27 o 
   3   5  14        5.24       11.73      7.20 o 
  -5   6  14       29.07       18.97      7.94 o 
  -4   6  14        0.58       -7.35      7.47 o 
  -3   6  14       34.99       35.00      9.43 o 
  -2   6  14      204.70      205.44     10.93 o 
  -1   6  14       19.52       56.24     13.22 o 
   0   6  14       64.16       71.73      7.40 o 
   1   6  14      354.10      349.97     12.82 o 
   2   6  14       91.64       83.79     10.56 o 
   3   6  14      122.86      114.40     10.68 o 
  -5   7  14        5.38       -6.30      6.30 o 
  -4   7  14       39.33       41.85      9.90 o 
  -3   7  14        1.99        5.32      8.33 o 
  -2   7  14       47.39       54.01      7.04 o 
  -1   7  14      531.91      539.53     16.14 o 
   0   7  14       49.38       50.04      8.88 o 
   1   7  14       17.86       22.30      5.64 o 
   2   7  14        0.15        3.52      7.63 o 
   3   7  14        0.68       -6.22      6.22 o 
  -4   8  14        5.51       -6.84      6.84 o 
  -3   8  14       26.38       19.16      9.03 o 
  -2   8  14      242.88      223.08     12.95 o 
  -1   8  14        1.00        4.50     10.81 o 
   0   8  14       31.65       34.97      6.00 o 
   1   8  14       74.08       80.14      7.88 o 
   2   8  14       80.17       68.92     10.37 o 
   3   8  14       35.78       23.12      7.24 o 
  -4   9  14       24.15       26.56      8.13 o 
  -3   9  14       11.77        1.13      8.64 o 
  -2   9  14       35.83       37.72      6.73 o 
  -1   9  14      132.64      148.65     14.65 o 
   0   9  14       31.91       17.65      6.04 o 
   1   9  14        4.73       -2.41      5.00 o 
   2   9  14       15.85        6.53      6.92 o 
   3   9  14        1.08        1.68      5.24 o 
  -4  10  14        0.02       -1.06      6.02 o 
  -3  10  14       39.26       39.74      9.54 o 
  -2  10  14       76.77       75.18      7.92 o 
  -1  10  14       16.73       41.20     18.22 o 
   0  10  14       30.16       49.30      8.43 o 
   1  10  14       61.59       64.14      7.21 o 
   2  10  14       45.70       37.20      8.72 o 
  -3  11  14       11.76        7.16      7.78 o 
  -2  11  14       66.34       57.65     11.17 o 
  -1  11  14      125.49       96.13      8.57 o 
   0  11  14        1.10       14.83      5.36 o 
   1  11  14        6.81        8.26     11.97 o 
   2  11  14       19.12        3.75      6.53 o 
  -3  12  14        0.85        3.09      6.69 o 
  -2  12  14       35.66       25.96     16.35 o 
  -1  12  14        0.22        1.96      5.18 o 
   0  12  14       57.58       69.43      9.17 o 
   1  12  14       78.99       73.27     16.59 o 
  -2  13  14       94.44       95.14     15.51 o 
  -1  13  14        0.13       -5.09      5.09 o 
   0  13  14        2.97        3.14      5.02 o 
   1  13  14        1.80       -5.73      5.73 o 
  -1  14  14       20.01       20.60     12.10 o 
   0  14  14       14.74        9.02      4.94 o 
  -5   0  15       20.64       31.33      7.67 o 
  -3   0  15      427.32      491.17     21.34 o 
  -1   0  15       95.79      115.00      8.39 o 
   1   0  15       60.18       78.28     26.09 o 
   3   0  15       20.23       32.62      7.39 o 
  -4   1  15       48.27       51.32      9.23 o 
  -3   1  15      131.06      135.29     13.07 o 
  -2   1  15       49.05       63.65     13.87 o 
  -1   1  15      393.00      388.98     14.02 o 
   0   1  15       31.51       41.75      8.35 o 
   1   1  15       42.46       33.92      6.22 o 
   2   1  15        6.81       -3.48      7.23 o 
   3   1  15       84.38       92.52      9.98 o 
  -5   2  15        0.33        0.04      6.92 o 
  -4   2  15       21.29       21.74      8.10 o 
  -3   2  15      429.02      428.75     20.13 o 
  -2   2  15      292.11      284.12     12.30 o 
  -1   2  15       39.15       30.78      6.66 o 
   0   2  15       10.31        7.83      7.47 o 
   1   2  15      125.78      149.36      9.13 o 
   2   2  15       44.82       69.70      8.96 o 
   3   2  15       15.85       10.13      6.96 o 
  -5   3  15       54.00       45.88      8.25 o 
  -4   3  15       94.71       87.82     11.11 o 
  -3   3  15      230.67      225.90     15.69 o 
  -2   3  15        2.82       -5.38      5.38 o 
  -1   3  15      186.98      178.67      9.91 o 
   0   3  15        1.34        2.85      7.27 o 
   1   3  15        1.21       -3.96      7.47 o 
   2   3  15       43.63       48.62      9.07 o 
   3   3  15      104.44      103.67      9.82 o 
  -4   4  15       46.41       40.01      8.29 o 
  -3   4  15      151.43      146.45     12.95 o 
  -2   4  15      217.02      217.23     10.25 o 
  -1   4  15       93.62      130.07      9.05 o 
   0   4  15        3.11        9.67      5.56 o 
   1   4  15      133.67      138.59     17.70 o 
   2   4  15       35.37       26.63      8.25 o 
   3   4  15        7.47       16.19      6.10 o 
  -4   5  15      112.99      136.69     11.89 o 
  -3   5  15       32.23       30.82      8.92 o 
  -2   5  15      119.70      108.71      8.31 o 
  -1   5  15        1.80       -1.16      7.00 o 
   0   5  15        3.67        4.49      5.13 o 
   1   5  15        0.45        0.29      4.56 o 
   2   5  15       45.56       63.68      8.76 o 
   3   5  15       16.23       16.97      6.57 o 
  -4   6  15      172.17      165.72     13.15 o 
  -3   6  15        5.00       20.49      8.41 o 
  -2   6  15       48.65       48.46      7.11 o 
  -1   6  15       52.17       24.14      6.11 o 
   0   6  15       29.36       23.66      5.53 o 
   1   6  15        7.64       12.82      9.76 o 
   2   6  15       39.74       32.58      7.74 o 
  -4   7  15       92.17       99.17     10.84 o 
  -3   7  15       19.26       18.66      8.60 o 
  -2   7  15       33.45       27.66      5.99 o 
  -1   7  15        0.16      -11.89     11.93 o 
   0   7  15       41.49       39.40      9.19 o 
   1   7  15       40.10       24.52      9.13 o 
   2   7  15       99.91       74.60      9.90 o 
  -4   8  15       37.39       45.06      8.17 o 
  -3   8  15        5.89        9.39      7.16 o 
  -2   8  15        8.90       -2.66      7.04 o 
  -1   8  15       33.21       37.88      6.58 o 
   0   8  15      143.09      138.65      8.92 o 
   1   8  15        9.16       -1.09      5.19 o 
   2   8  15       12.86       25.26      7.12 o 
  -3   9  15       10.94       -6.45      7.12 o 
  -2   9  15       14.11        9.89      9.56 o 
  -1   9  15       63.85       65.31      7.14 o 
   0   9  15       34.99       29.60      6.01 o 
   1   9  15        3.16        4.59      4.39 o 
   2   9  15       25.96       31.05      7.00 o 
  -3  10  15        0.32       19.63      6.30 o 
  -2  10  15       22.36       14.71      8.49 o 
  -1  10  15       18.86       21.61      5.63 o 
   0  10  15       17.52       26.43     12.16 o 
   1  10  15       44.67       45.53      7.51 o 
  -2  11  15        0.16        0.12      4.60 o 
  -1  11  15       35.02       36.30      6.11 o 
   0  11  15       16.11       25.88      5.46 o 
   1  11  15        0.83        6.59      5.73 o 
  -1  12  15       74.08       85.83      8.72 o 
   0  12  15        4.63       -1.28      4.61 o 
  -4   0  16       68.98       50.38      8.76 o 
  -2   0  16      168.10      152.02      9.27 o 
   0   0  16       14.79       25.28      5.73 o 
   2   0  16       12.62        1.37      6.61 o 
  -4   1  16       12.36        9.62      6.49 o 
  -3   1  16       15.58       14.35      6.84 o 
  -2   1  16       23.61       53.29     14.02 o 
  -1   1  16        6.13       12.12     20.36 o 
   0   1  16      197.50      168.07     22.34 o 
   1   1  16        4.83       -5.07      5.07 o 
   2   1  16      111.60      102.11     10.25 o 
  -4   2  16        7.71       11.50      7.16 o 
  -3   2  16        5.39        3.17      7.55 o 
  -2   2  16      126.93      119.90     12.73 o 
  -1   2  16       17.40       25.42      6.28 o 
   0   2  16       27.76       30.86      6.07 o 
   1   2  16       21.26       37.86      6.11 o 
   2   2  16        5.21       12.20      6.49 o 
  -4   3  16       15.43        4.61      6.96 o 
  -3   3  16       42.25       47.01      9.11 o 
  -2   3  16        6.99       13.06      6.94 o 
  -1   3  16        0.28        5.17      5.18 o 
   0   3  16       20.62       13.69      5.42 o 
   1   3  16      110.72      120.81      8.08 o 
   2   3  16        9.80       24.64      6.18 o 
  -4   4  16        2.24       24.29      6.77 o 
  -3   4  16       16.12       15.17      7.12 o 
  -2   4  16        3.67       -7.31      7.96 o 
  -1   4  16       22.44       40.02      6.64 o 
   0   4  16       27.86       28.78      5.53 o 
   1   4  16        1.31       -2.23     13.90 o 
   2   4  16        1.48        5.67      5.51 o 
  -3   5  16       55.17       56.52      9.07 o 
  -2   5  16       49.74       42.71     10.81 o 
  -1   5  16      152.27      146.20      8.87 o 
   0   5  16        8.50       12.79     12.71 o 
   1   5  16      155.26      151.68      8.52 o 
   2   5  16        1.70        7.31      5.44 o 
  -3   6  16      194.55      221.81     14.13 o 
  -2   6  16        6.44        9.19     15.37 o 
  -1   6  16       10.77        2.31      5.20 o 
   0   6  16        3.66        6.71      9.80 o 
   1   6  16        2.17       -4.70     14.59 o 
  -3   7  16        7.42       18.85      7.12 o 
  -2   7  16       81.12       79.50      7.19 o 
  -1   7  16      100.75       91.44     11.66 o 
   0   7  16       75.47       80.20      7.06 o 
   1   7  16       88.27       75.57      6.71 o 
  -3   8  16      199.21      209.61     13.62 o 
  -2   8  16        0.02        4.42      4.42 o 
  -1   8  16       61.33       53.73     13.96 o 
   0   8  16        0.34        3.99      7.90 o 
   1   8  16       11.49       18.21      4.36 o 
  -2   9  16        0.44        2.26     12.10 o 
  -1   9  16       40.37       44.74      5.93 o 
   0   9  16       54.70       71.23      6.20 o 
  -1  10  16        7.30       -4.42      4.42 o 
  -3   0  17        7.49       -6.18      6.18 o 
  -1   0  17        8.36       12.25      7.18 o 
   1   0  17       50.61       44.07     15.98 o 
  -3   1  17        3.46       12.94      6.34 o 
  -2   1  17        0.04        5.72      7.27 o 
  -1   1  17      199.75      226.22      9.96 o 
   0   1  17        1.93       -1.85      4.56 o 
   1   1  17        6.13        5.22      4.30 o 
  -3   2  17       22.31       10.05      6.45 o 
  -2   2  17       32.14       32.11     10.46 o 
  -1   2  17        1.97       -7.98      7.98 o 
   0   2  17       24.37       18.28      5.96 o 
   1   2  17       37.27       38.48      5.37 o 
  -3   3  17        5.88       25.26      6.57 o 
  -2   3  17       15.82        0.19     15.12 o 
  -1   3  17       59.38       69.69     11.17 o 
   0   3  17        2.85       -4.41      4.41 o 
   1   3  17        5.61       11.29      4.48 o 
  -2   4  17        3.92      -13.07     15.43 o 
  -1   4  17        0.22       -4.30      4.30 o 
   0   4  17       15.27       10.92      4.75 o 
  -2   5  17       62.17       55.10     20.81 o 
  -1   5  17       30.41       19.96      4.77 o 
   0   5  17       10.75        9.61      4.57 o 
  -2   6  17        2.77        6.90      4.41 o 
  -1   6  17        2.43       10.51      7.00 o 
   0   6  17       27.35       22.69      4.99 o 
                                                 
